# Supplementary material for: O-GlcNAcylated RALY Contributes to Hepatocellular Carcinoma Cells Proliferation by Regulating USP22 mRNA Nuclear Export
Source: Int J Biol Sci. 2024 Jul 1;20(9):3675–90. doi: 10.7150/ijbs.97397 (PMC11234212; doi:10.7150/ijbs.97397)
Supplement: Supplementary file 1 — Supplementary figures and tables. [file ijbsv20p3675s1.zip]

Archive with 5 entries (5 files):
- Supplementary figure.pdf
- Table S1.xlsx
- Table S2.xlsx
- Table S3.xlsx
- Table S4.xlsx
