# Supplementary material for: O-GlcNAcylated RALY Contributes to Hepatocellular Carcinoma Cells Proliferation by Regulating USP22 mRNA Nuclear Export
Source: Int J Biol Sci. 2024 Jul 1;20(9):3675–90. doi: 10.7150/ijbs.97397 (PMC11234212; doi:10.7150/ijbs.97397)
Supplement: Supplementary file 1 — Supplementary figures and tables. [file ijbsv20p3675s1.zip › Table S1.xlsx]

## Sheet:  Table S1
Mass spectrum results of potential OGT binding targets in Hep3B cell
Gene_symbol	Description
C1orf68	chromosome 1 open reading frame 68
PARP2	poly(ADP-ribose) polymerase 2
IGLL5	immunoglobulin lambda like polypeptide 5
DNAJB6	DnaJ heat shock protein family (Hsp40) member B6
ATP5MF-PTCD1	ATP5MF-PTCD1 readthrough
RPL17-C18orf32	RPL17-C18orf32 readthrough
RPL36A-HNRNPH2	RPL36A-HNRNPH2 readthrough
ARPC4	actin related protein 2/3 complex subunit 4
ARPC1B	actin related protein 2/3 complex subunit 1B
ACTR3	actin related protein 3
ACTR2	actin related protein 2
ARPC2	actin related protein 2/3 complex subunit 2
LRPPRC	leucine rich pentatricopeptide repeat containing
G3BP1	G3BP stress granule assembly factor 1
TRIM28	tripartite motif containing 28
FARP1	FERM, ARH/RhoGEF and pleckstrin domain protein 1
ALYREF	Aly/REF export factor
MPHOSPH10	M-phase phosphoprotein 10
FLOT1	flotillin 1
HNRNPR	heterogeneous nuclear ribonucleoprotein R
BCAS2	BCAS2 pre-mRNA processing factor
TUBA1B	tubulin alpha 1b
TUBB4B	tubulin beta 4B class IVb
MYL12B	myosin light chain 12B
RACK1	receptor for activated C kinase 1
CDSN	corneodesmosin
PRMT5	protein arginine methyltransferase 5
TUBGCP3	tubulin gamma complex associated protein 3
RBM14	RNA binding motif protein 14
SYNCRIP	synaptotagmin binding cytoplasmic RNA interacting protein
CARM1	coactivator associated arginine methyltransferase 1
DDX17	DEAD-box helicase 17
IPO7	importin 7
ARPC1A	actin related protein 2/3 complex subunit 1A
RPP38	ribonuclease P/MRP subunit p38
CCT7	chaperonin containing TCP1 subunit 7
CCT4	chaperonin containing TCP1 subunit 4
CCT2	chaperonin containing TCP1 subunit 2
ERLIN1	ER lipid raft associated 1
IGF2BP1	insulin like growth factor 2 mRNA binding protein 1
IGF2BP3	insulin like growth factor 2 mRNA binding protein 3
IGF2BP2	insulin like growth factor 2 mRNA binding protein 2
SCGB1D2	secretoglobin family 1D member 2
KHDRBS1	KH RNA binding domain containing, signal transduction associated 1
CCT8	chaperonin containing TCP1 subunit 8
AP4B1	adaptor related protein complex 4 subunit beta 1
CFL1	cofilin 1
NES	nestin
UTP14A	UTP14A small subunit processome component
TUBGCP2	tubulin gamma complex associated protein 2
CLPX	caseinolytic mitochondrial matrix peptidase chaperone subunit X
HPSE	heparanase
MORF4L1	mortality factor 4 like 1
SF3A3	splicing factor 3a subunit 3
HNRNPA0	heterogeneous nuclear ribonucleoprotein A0
CKAP4	cytoskeleton associated protein 4
TMED10	transmembrane p24 trafficking protein 10
SF3B2	splicing factor 3b subunit 2
CHAD	chondroadherin
NUDT21	nudix hydrolase 21
CNTRL	centriolin
HNRNPUL1	heterogeneous nuclear ribonucleoprotein U like 1
LDB3	LIM domain binding 3
RPL35	ribosomal protein L35
SNX18	sorting nexin 18
ATXN2L	ataxin 2 like
PLCD3	phospholipase C delta 3
LARP4	La ribonucleoprotein 4
PHB2	prohibitin 2
U2AF2	U2 small nuclear RNA auxiliary factor 2
LACTB	lactamase beta
ABCF2-H2BK1	ABCF2-H2BK1 readthrough
MAL2	mal, T cell differentiation protein 2
FMNL2	formin like 2
PTPMT1	protein tyrosine phosphatase mitochondrial 1
CKM	creatine kinase, M-type
RAB3C	RAB3C, member RAS oncogene family
TSR3	TSR3 ribosome maturation factor
CKMT2	creatine kinase, mitochondrial 2
DCD	dermcidin
FTSJ3	FtsJ RNA 2'-O-methyltransferase 3
AP2M1	adaptor related protein complex 2 subunit mu 1
AP2S1	adaptor related protein complex 2 subunit sigma 1
CLU	clusterin
CLTA	clathrin light chain A
CLTC	clathrin heavy chain
ZG16B	zymogen granule protein 16B
LSM12	LSM12 homolog
MRPL10	mitochondrial ribosomal protein L10
RAVER1	ribonucleoprotein, PTB binding 1
H3C14	H3 clustered histone 14
COL2A1	collagen type II alpha 1 chain
COL6A1	collagen type VI alpha 1 chain
COL6A3	collagen type VI alpha 3 chain
CRIP2	cysteine rich protein 2
MYL6B	myosin light chain 6B
KRT72	keratin 72
CRYAB	crystallin alpha B
CS	citrate synthase
KRT80	keratin 80
CSNK1A1	casein kinase 1 alpha 1
SERPINA12	serpin family A member 12
CSNK1D	casein kinase 1 delta
CSNK2B	casein kinase 2 beta
CSTA	cystatin A
CCN2	cellular communication network factor 2
CTSD	cathepsin D
CTSV	cathepsin V
ASPRV1	aspartic peptidase retroviral like 1
PPM1K	protein phosphatase, Mg2+/Mn2+ dependent 1K
AP2A1	adaptor related protein complex 2 subunit alpha 1
DAB2	DAB adaptor protein 2
AP2A2	adaptor related protein complex 2 subunit alpha 2
DAXX	death domain associated protein
AP1B1	adaptor related protein complex 1 subunit beta 1
DBN1	drebrin 1
AP2B1	adaptor related protein complex 2 subunit beta 1
DDOST	dolichyl-diphosphooligosaccharide--protein glycosyltransferase non-catalytic subunit
DDX1	DEAD-box helicase 1
DDX3X	DEAD-box helicase 3 X-linked
DDX5	DEAD-box helicase 5
DDX6	DEAD-box helicase 6
DHX9	DExH-box helicase 9
DHX15	DEAH-box helicase 15
DECR1	2,4-dienoyl-CoA reductase 1
DHCR7	7-dehydrocholesterol reductase
CYB5R3	cytochrome b5 reductase 3
DKC1	dyskerin pseudouridine synthase 1
DLD	dihydrolipoamide dehydrogenase
DLST	dihydrolipoamide S-succinyltransferase
AGL	amylo-alpha-1, 6-glucosidase, 4-alpha-glucanotransferase
DSC1	desmocollin 1
DSC3	desmocollin 3
DSG1	desmoglein 1
DSG2	desmoglein 2
DSP	desmoplakin
AHCY	adenosylhomocysteinase
EEF1A1	eukaryotic translation elongation factor 1 alpha 1
EEF1D	eukaryotic translation elongation factor 1 delta
EEF1G	eukaryotic translation elongation factor 1 gamma
EEF2	eukaryotic translation elongation factor 2
KRT78	keratin 78
EIF2B1	eukaryotic translation initiation factor 2B subunit alpha
EIF4A1	eukaryotic translation initiation factor 4A1
ELAVL1	ELAV like RNA binding protein 1
A2M	alpha-2-macroglobulin
RPL22L1	ribosomal protein L22 like 1
CENPV	centromere protein V
STT3B	STT3 oligosaccharyltransferase complex catalytic subunit B
CTTN	cortactin
ENO1	enolase 1
ENO3	enolase 3
AK1	adenylate kinase 1
TUBB	tubulin beta class I
EPB41	erythrocyte membrane protein band 4.1
EPB41L2	erythrocyte membrane protein band 4.1 like 2
STOM	stomatin
FBL	fibrillarin
ALAD	aminolevulinate dehydratase
ETFB	electron transfer flavoprotein subunit beta
ALB	albumin
EWSR1	EWS RNA binding protein 1
FABP3	fatty acid binding protein 3
FABP5	fatty acid binding protein 5
ACSL3	acyl-CoA synthetase long chain family member 3
ACSL4	acyl-CoA synthetase long chain family member 4
ALDH1B1	aldehyde dehydrogenase 1 family member B1
FARSA	phenylalanyl-tRNA synthetase subunit alpha
FASN	fatty acid synthase
FAU	FAU ubiquitin like and ribosomal protein S30 fusion
HNRNPA3	heterogeneous nuclear ribonucleoprotein A3
REEP3	receptor accessory protein 3
ZBTB12	zinc finger and BTB domain containing 12
FEN1	flap structure-specific endonuclease 1
ALDH3A2	aldehyde dehydrogenase 3 family member A2
ALDOA	aldolase, fructose-bisphosphate A
XRN2	5'-3' exoribonuclease 2
PUF60	poly(U) binding splicing factor 60
RALY	RALY heterogeneous nuclear ribonucleoprotein
SIRT2	sirtuin 2
ALDOC	aldolase, fructose-bisphosphate C
SNRNP200	small nuclear ribonucleoprotein U5 subunit 200
FLG	filaggrin
FLNA	filamin A
SEPTIN8	septin 8
FLOT2	flotillin 2
FAM120A	family with sequence similarity 120A
DNAJC9	DnaJ heat shock protein family (Hsp40) member C9
SMCHD1	structural maintenance of chromosomes flexible hinge domain containing 1
SF3B3	splicing factor 3b subunit 3
SF3B1	splicing factor 3b subunit 1
PES1	pescadillo ribosomal biogenesis factor 1
RPL13A	ribosomal protein L13a
CASP14	caspase 14
CORO1C	coronin 1C
PLD3	phospholipase D family member 3
FRG1	FSHD region gene 1
FTH1	ferritin heavy chain 1
FUS	FUS RNA binding protein
SNX33	sorting nexin 33
FAM133B	family with sequence similarity 133 member B
LSM4	LSM4 homolog, U6 small nuclear RNA and mRNA degradation associated
SAMM50	SAMM50 sorting and assembly machinery component
ATXN10	ataxin 10
RPL36	ribosomal protein L36
DCAF13	DDB1 and CUL4 associated factor 13
GAPDH	glyceraldehyde-3-phosphate dehydrogenase
NGDN	neuroguidin
KRT23	keratin 23
RAI14	retinoic acid induced 14
CHTOP	chromatin target of PRMT1
TANC2	tetratricopeptide repeat, ankyrin repeat and coiled-coil containing 2
NPHP4	nephrocystin 4
PHGDH	phosphoglycerate dehydrogenase
VPS33B	VPS33B late endosome and lysosome associated
GAPDHS	glyceraldehyde-3-phosphate dehydrogenase, spermatogenic
GNL3	G protein nucleolar 3
MRPL46	mitochondrial ribosomal protein L46
PABPC1	poly(A) binding protein cytoplasmic 1
GPC3	glypican 3
TUBGCP4	tubulin gamma complex associated protein 4
DIMT1	DIM1 rRNA methyltransferase and ribosome maturation factor
RBMX	RNA binding motif protein X-linked
TMEM97	transmembrane protein 97
AMY1B	amylase alpha 1B
GNAI2	G protein subunit alpha i2
GNAI3	G protein subunit alpha i3
GOT1	glutamic-oxaloacetic transaminase 1
GOT2	glutamic-oxaloacetic transaminase 2
GSDMA	gasdermin A
RPL7L1	ribosomal protein L7 like 1
FAM83H	family with sequence similarity 83 member H
GRB7	growth factor receptor bound protein 7
GIT1	GIT ArfGAP 1
NOB1	NIN1 (RPN12) binding protein 1 homolog
ANPEP	alanyl aminopeptidase, membrane
CCDC59	coiled-coil domain containing 59
MRPL15	mitochondrial ribosomal protein L15
SLC25A4	solute carrier family 25 member 4
CFAP20	cilia and flagella associated protein 20
SLC25A5	solute carrier family 25 member 5
PDIA3	protein disulfide isomerase family A member 3
SLC25A6	solute carrier family 25 member 6
GSN	gelsolin
GTF2I	general transcription factor IIi
TMOD3	tropomodulin 3
ABT1	activator of basal transcription 1
GNL2	G protein nucleolar 2
CPSF1	cleavage and polyadenylation specific factor 1
MYL11	myosin light chain 11
PYCR2	pyrroline-5-carboxylate reductase 2
CERS2	ceramide synthase 2
NOP53	NOP53 ribosome biogenesis factor
H1-0	H1.0 linker histone
H1-2	H1.2 linker histone, cluster member
H1-4	H1.4 linker histone, cluster member
H1-5	H1.5 linker histone, cluster member
ANXA1	annexin A1
ANXA2	annexin A2
H1-1	H1.1 linker histone, cluster member
HADHA	hydroxyacyl-CoA dehydrogenase trifunctional multienzyme complex subunit alpha
HADHB	hydroxyacyl-CoA dehydrogenase trifunctional multienzyme complex subunit beta
HBA2	hemoglobin subunit alpha 2
HBB	hemoglobin subunit beta
HCFC1	host cell factor C1
HDAC2	histone deacetylase 2
ANXA5	annexin A5
STOML2	stomatin like 2
HMGA1	high mobility group AT-hook 1
HNRNPA1	heterogeneous nuclear ribonucleoprotein A1
HNRNPA2B1	heterogeneous nuclear ribonucleoprotein A2/B1
HNRNPC	heterogeneous nuclear ribonucleoprotein C
HNRNPD	heterogeneous nuclear ribonucleoprotein D
HNRNPF	heterogeneous nuclear ribonucleoprotein F
HNRNPH1	heterogeneous nuclear ribonucleoprotein H1
HNRNPK	heterogeneous nuclear ribonucleoprotein K
HNRNPL	heterogeneous nuclear ribonucleoprotein L
HNRNPU	heterogeneous nuclear ribonucleoprotein U
APCS	amyloid P component, serum
HRG	histidine rich glycoprotein
HSD17B4	hydroxysteroid 17-beta dehydrogenase 4
ACADL	acyl-CoA dehydrogenase long chain
DNAJA1	DnaJ heat shock protein family (Hsp40) member A1
HSPA1B	heat shock protein family A (Hsp70) member 1B
HSPA5	heat shock protein family A (Hsp70) member 5
HSPA8	heat shock protein family A (Hsp70) member 8
HSPA9	heat shock protein family A (Hsp70) member 9
HSPB1	heat shock protein family B (small) member 1
HSP90AB1	heat shock protein 90 alpha family class B member 1
HSPD1	heat shock protein family D (Hsp60) member 1
ICAM1	intercellular adhesion molecule 1
CCDC137	coiled-coil domain containing 137
IDH2	isocitrate dehydrogenase (NADP(+)) 2
IDH3A	isocitrate dehydrogenase (NAD(+)) 3 catalytic subunit alpha
NCCRP1	NCCRP1, F-box associated domain containing
ACTBL2	actin beta like 2
CCN1	cellular communication network factor 1
APRT	adenine phosphoribosyltransferase
ILF2	interleukin enhancer binding factor 2
ILF3	interleukin enhancer binding factor 3
IMPDH2	inosine monophosphate dehydrogenase 2
ITIH2	inter-alpha-trypsin inhibitor heavy chain 2
STT3A	STT3 oligosaccharyltransferase complex catalytic subunit A
ITPR3	inositol 1,4,5-trisphosphate receptor type 3
JUP	junction plakoglobin
KRT77	keratin 77
SBSN	suprabasin
ZSWIM9	zinc finger SWIM-type containing 9
ARF4	ADP ribosylation factor 4
ARG1	arginase 1
KPNB1	karyopherin subunit beta 1
KRT1	keratin 1
KRT2	keratin 2
KRT4	keratin 4
KRT5	keratin 5
KRT6A	keratin 6A
KRT6B	keratin 6B
KRT7	keratin 7
KRT8	keratin 8
KRT9	keratin 9
KRT10	keratin 10
KRT13	keratin 13
KRT14	keratin 14
KRT16	keratin 16
KRT17	keratin 17
KRT18	keratin 18
KRT19	keratin 19
HRNR	hornerin
FLG2	filaggrin 2
LAD1	ladinin 1
LAMA5	laminin subunit alpha 5
RPSA	ribosomal protein SA
LASP1	LIM and SH3 protein 1
LBR	lamin B receptor
LCN1	lipocalin 1
LDHA	lactate dehydrogenase A
LGALS8	galectin 8
LIG4	DNA ligase 4
LMNA	lamin A/C
LMO7	LIM domain 7
ANKRD36C	ankyrin repeat domain 36C
LTF	lactotransferrin
LYZ	lysozyme
CAPRIN1	cell cycle associated protein 1
MARS1	methionyl-tRNA synthetase 1
MCM5	minichromosome maintenance complex component 5
MCM7	minichromosome maintenance complex component 7
MDH2	malate dehydrogenase 2
MFGE8	milk fat globule EGF and factor V/VIII domain containing
SCGB2A2	secretoglobin family 2A member 2
MGP	matrix Gla protein
MGST2	microsomal glutathione S-transferase 2
ASAH1	N-acylsphingosine amidohydrolase 1
MOV10	Mov10 RISC complex RNA helicase
H2BC18	H2B clustered histone 18
MYO1B	myosin IB
MSN	moesin
MYBPC1	myosin binding protein C1
MYBPC2	myosin binding protein C2
MYH1	myosin heavy chain 1
SERPINC1	serpin family C member 1
MYH2	myosin heavy chain 2
MYH4	myosin heavy chain 4
MYH7	myosin heavy chain 7
MYH8	myosin heavy chain 8
MYH10	myosin heavy chain 10
MYL1	myosin light chain 1
MYL6	myosin light chain 6
MYO1C	myosin IC
MYO1D	myosin ID
MYO1E	myosin IE
MYO5A	myosin VA
MYO5B	myosin VB
MYO6	myosin VI
PPP1R12A	protein phosphatase 1 regulatory subunit 12A
NACA	nascent polypeptide associated complex subunit alpha
HNRNPM	heterogeneous nuclear ribonucleoprotein M
NAP1L1	nucleosome assembly protein 1 like 1
NCL	nucleolin
NDUFA4	NDUFA4 mitochondrial complex associated
NEB	nebulin
NDUFS1	NADH:ubiquinone oxidoreductase core subunit S1
DRG1	developmentally regulated GTP binding protein 1
RPL10A	ribosomal protein L10a
NEFM	neurofilament medium chain
NF2	NF2, moesin-ezrin-radixin like (MERLIN) tumor suppressor
NME1	NME/NM23 nucleoside diphosphate kinase 1
NONO	non-POU domain containing octamer binding
PNP	purine nucleoside phosphorylase
ATP2A1	ATPase sarcoplasmic/endoplasmic reticulum Ca2+ transporting 1
ATP2A2	ATPase sarcoplasmic/endoplasmic reticulum Ca2+ transporting 2
YBX1	Y-box binding protein 1
NT5E	5'-nucleotidase ecto
OGDH	oxoglutarate dehydrogenase
ATP5F1A	ATP synthase F1 subunit alpha
ACO2	aconitase 2
P4HB	prolyl 4-hydroxylase subunit beta
PRDX1	peroxiredoxin 1
ATP5F1B	ATP synthase F1 subunit beta
ATP5F1C	ATP synthase F1 subunit gamma
PCBP1	poly(rC) binding protein 1
PCBP2	poly(rC) binding protein 2
GOLT1B	golgi transport 1B
FCF1	FCF1 rRNA-processing protein
MRPS7	mitochondrial ribosomal protein S7
PCMT1	protein-L-isoaspartate (D-aspartate) O-methyltransferase
TFB1M	transcription factor B1, mitochondrial
PCNA	proliferating cell nuclear antigen
SBDS	SBDS ribosome maturation factor
HSD17B12	hydroxysteroid 17-beta dehydrogenase 12
SERPINA10	serpin family A member 10
HSD17B11	hydroxysteroid 17-beta dehydrogenase 11
RSL24D1	ribosomal L24 domain containing 1
CPA4	carboxypeptidase A4
NUSAP1	nucleolar and spindle associated protein 1
NOL7	nucleolar protein 7
DDX41	DEAD-box helicase 41
PCYOX1	prenylcysteine oxidase 1
DCDC2	doublecortin domain containing 2
LIMA1	LIM domain and actin binding 1
SPOUT1	SPOUT domain containing methyltransferase 1
NOP16	NOP16 nucleolar protein
RTCB	RNA 2',3'-cyclic phosphate and 5'-OH ligase
HACD3	3-hydroxyacyl-CoA dehydratase 3
PDHB	pyruvate dehydrogenase E1 subunit beta
LUC7L2	LUC7 like 2, pre-mRNA splicing factor
RTRAF	RNA transcription, translation and transport factor
WBP11	WW domain binding protein 11
LUC7L3	LUC7 like 3 pre-mRNA splicing factor
CALML5	calmodulin like 5
PGAM1	phosphoglycerate mutase 1
PGK1	phosphoglycerate kinase 1
PHB1	prohibitin 1
SLC25A3	solute carrier family 25 member 3
PIK3C2A	phosphatidylinositol-4-phosphate 3-kinase catalytic subunit type 2 alpha
PIP	prolactin induced protein
PKM	pyruvate kinase M1/2
PKP2	plakophilin 2
PLD1	phospholipase D1
PLEC	plectin
FXYD1	FXYD domain containing ion transport regulator 1
ATP5PO	ATP synthase peripheral stalk subunit OSCP
CYCS	cytochrome c, somatic
GAR1	GAR1 ribonucleoprotein
PON1	paraoxonase 1
TOLLIP	toll interacting protein
EPB41L4B	erythrocyte membrane protein band 4.1 like 4B
DDX56	DEAD-box helicase 56
CTSA	cathepsin A
DIRAS2	DIRAS family GTPase 2
PPIA	peptidylprolyl isomerase A
QPCTL	glutaminyl-peptide cyclotransferase like
CWC25	CWC25 spliceosome associated protein homolog
MRPL16	mitochondrial ribosomal protein L16
THG1L	tRNA-histidine guanylyltransferase 1 like
PPP1CA	protein phosphatase 1 catalytic subunit alpha
PAK1IP1	PAK1 interacting protein 1
ARGLU1	arginine and glutamate rich 1
PPP2CA	protein phosphatase 2 catalytic subunit alpha
SDAD1	SDA1 domain containing 1
TMEM33	transmembrane protein 33
NKAPD1	NKAP domain containing 1
NAT10	N-acetyltransferase 10
IMP3	IMP U3 small nucleolar ribonucleoprotein 3
TMA16	translation machinery associated 16 homolog
ABCF3	ATP binding cassette subfamily F member 3
LRRC59	leucine rich repeat containing 59
LYAR	Ly1 antibody reactive
DDX27	DEAD-box helicase 27
LUC7L	LUC7 like
TSR1	TSR1 ribosome maturation factor
PRR11	proline rich 11
DDX28	DEAD-box helicase 28
ZC3H15	zinc finger CCCH-type containing 15
ECHDC1	ethylmalonyl-CoA decarboxylase 1
ANGPTL8	angiopoietin like 8
PRKDC	protein kinase, DNA-activated, catalytic subunit
RCC2	regulator of chromosome condensation 2
MYO5C	myosin VC
AZGP1	alpha-2-glycoprotein 1, zinc-binding
PRSS2	serine protease 2
PSMA1	proteasome 20S subunit alpha 1
PSMA2	proteasome 20S subunit alpha 2
PSMA4	proteasome 20S subunit alpha 4
PSMA5	proteasome 20S subunit alpha 5
PSMA6	proteasome 20S subunit alpha 6
PSMA7	proteasome 20S subunit alpha 7
PSMB1	proteasome 20S subunit beta 1
PSMB3	proteasome 20S subunit beta 3
PSMB4	proteasome 20S subunit beta 4
PSMB5	proteasome 20S subunit beta 5
PSMC5	proteasome 26S subunit, ATPase 5
UTP3	UTP3 small subunit processome component
MRPL47	mitochondrial ribosomal protein L47
PSMD11	proteasome 26S subunit, non-ATPase 11
TTC7A	tetratricopeptide repeat domain 7A
PTBP1	polypyrimidine tract binding protein 1
S100A14	S100 calcium binding protein A14
INTS2	integrator complex subunit 2
NUFIP2	nuclear FMR1 interacting protein 2
EPB41L5	erythrocyte membrane protein band 4.1 like 5
PTPN3	protein tyrosine phosphatase non-receptor type 3
CCAR2	cell cycle and apoptosis regulator 2
ACTA1	actin alpha 1, skeletal muscle
PYGM	glycogen phosphorylase, muscle associated
CACTIN	cactin, spliceosome C complex subunit
RBM25	RNA binding motif protein 25
RAB5A	RAB5A, member RAS oncogene family
RAC1	Rac family small GTPase 1
RALA	RAS like proto-oncogene A
RAN	RAN, member RAS oncogene family
RAP1B	RAP1B, member of RAS oncogene family
RBBP4	RB binding protein 4, chromatin remodeling factor
GNB4	G protein subunit beta 4
RCN2	reticulocalbin 2
RDX	radixin
UPF1	UPF1 RNA helicase and ATPase
TRIM27	tripartite motif containing 27
ACTB	actin beta
DHX35	DEAH-box helicase 35
RPL3	ribosomal protein L3
RPL4	ribosomal protein L4
RPL5	ribosomal protein L5
RPL6	ribosomal protein L6
RPL7	ribosomal protein L7
RPL7A	ribosomal protein L7a
RPL8	ribosomal protein L8
RPL9	ribosomal protein L9
RPL10	ribosomal protein L10
RPL11	ribosomal protein L11
RPL12	ribosomal protein L12
RPL13	ribosomal protein L13
RPL18	ribosomal protein L18
RPL18A	ribosomal protein L18a
RPL19	ribosomal protein L19
RPL21	ribosomal protein L21
RPL22	ribosomal protein L22
RPL23A	ribosomal protein L23a
RPL24	ribosomal protein L24
RPL26	ribosomal protein L26
RPL30	ribosomal protein L30
RPL27A	ribosomal protein L27a
RPL28	ribosomal protein L28
RPL29	ribosomal protein L29
RPL32	ribosomal protein L32
RPL35A	ribosomal protein L35a
RPL37	ribosomal protein L37
RPL37A	ribosomal protein L37a
RPL38	ribosomal protein L38
RPLP0	ribosomal protein lateral stalk subunit P0
MRPS12	mitochondrial ribosomal protein S12
RPN1	ribophorin I
RPN2	ribophorin II
RPS2	ribosomal protein S2
RPS3	ribosomal protein S3
RPS3A	ribosomal protein S3A
RPS4X	ribosomal protein S4 X-linked
RPS5	ribosomal protein S5
RPS6	ribosomal protein S6
RPS7	ribosomal protein S7
RPS8	ribosomal protein S8
RPS9	ribosomal protein S9
RPS10	ribosomal protein S10
RPS11	ribosomal protein S11
RPS12	ribosomal protein S12
RPS13	ribosomal protein S13
RPS14	ribosomal protein S14
RPS15	ribosomal protein S15
RPS15A	ribosomal protein S15a
RPS16	ribosomal protein S16
RPS18	ribosomal protein S18
RPS19	ribosomal protein S19
RPS20	ribosomal protein S20
RPS23	ribosomal protein S23
RPS24	ribosomal protein S24
RPS25	ribosomal protein S25
RPS26	ribosomal protein S26
RPS27	ribosomal protein S27
RPS27A	ribosomal protein S27a
RPS29	ribosomal protein S29
S100A7	S100 calcium binding protein A7
S100A8	S100 calcium binding protein A8
S100A9	S100 calcium binding protein A9
SERPINB3	serpin family B member 3
SRL	sarcalumenin
SDHA	succinate dehydrogenase complex flavoprotein subunit A
STEEP1	STING1 ER exit protein 1
SEMG2	semenogelin 2
BLMH	bleomycin hydrolase
SFPQ	splicing factor proline and glutamine rich
SRSF1	serine and arginine rich splicing factor 1
SRSF3	serine and arginine rich splicing factor 3
SRSF7	serine and arginine rich splicing factor 7
GRXCR2	glutaredoxin and cysteine rich domain containing 2
TRA2B	transformer 2 beta homolog
SHMT2	serine hydroxymethyltransferase 2
MRPL14	mitochondrial ribosomal protein L14
MRPS15	mitochondrial ribosomal protein S15
MRPS11	mitochondrial ribosomal protein S11
MRPL38	mitochondrial ribosomal protein L38
MRPL9	mitochondrial ribosomal protein L9
SMTN	smoothelin
POTEI	POTE ankyrin domain family member I
LGALS7B	galectin 7B
MRPS34	mitochondrial ribosomal protein S34
SNRPA	small nuclear ribonucleoprotein polypeptide A
SNRPA1	small nuclear ribonucleoprotein polypeptide A'
SNRPD3	small nuclear ribonucleoprotein D3 polypeptide
SNRPN	small nuclear ribonucleoprotein polypeptide N
SPTAN1	spectrin alpha, non-erythrocytic 1
SPTBN1	spectrin beta, non-erythrocytic 1
SRP9	signal recognition particle 9
SRP14	signal recognition particle 14
SRP72	signal recognition particle 72
SSR1	signal sequence receptor subunit 1
SSR4	signal sequence receptor subunit 4
STAU1	staufen double-stranded RNA binding protein 1
SURF4	surfeit 4
SVIL	supervillin
BTF3	basic transcription factor 3
TCOF1	treacle ribosome biogenesis factor 1
TCP1	t-complex 1
PRDX2	peroxiredoxin 2
TF	transferrin
TFAM	transcription factor A, mitochondrial
TFPI	tissue factor pathway inhibitor
TFRC	transferrin receptor
TGM1	transglutaminase 1
TGM3	transglutaminase 3
ACTG1	actin gamma 1
TMPO	thymopoietin
TNNC2	troponin C2, fast skeletal type
TNNI2	troponin I2, fast skeletal type
TNNT3	troponin T3, fast skeletal type
TPI1	triosephosphate isomerase 1
TPM1	tropomyosin 1
TPM2	tropomyosin 2
TPM3	tropomyosin 3
TPM4	tropomyosin 4
C4A	complement C4A (Rodgers blood group)
CCT3	chaperonin containing TCP1 subunit 3
H2AC19	H2A clustered histone 19
TTN	titin
TUBA4A	tubulin alpha 4a
TUBB2A	tubulin beta 2A class IIa
TUBG1	tubulin gamma 1
TUFM	Tu translation elongation factor, mitochondrial
TXN	thioredoxin
U2AF1	U2 small nuclear RNA auxiliary factor 1
UGDH	UDP-glucose 6-dehydrogenase
UCK2	uridine-cytidine kinase 2
COL14A1	collagen type XIV alpha 1 chain
UQCRC1	ubiquinol-cytochrome c reductase core protein 1
VCP	valosin containing protein
VDAC1	voltage dependent anion channel 1
VDAC2	voltage dependent anion channel 2
VIL1	villin 1
EZR	ezrin
VIM	vimentin
VTN	vitronectin
XRCC4	X-ray repair cross complementing 4
YWHAE	tyrosine 3-monooxygenase/tryptophan 5-monooxygenase activation protein epsilon
YWHAG	tyrosine 3-monooxygenase/tryptophan 5-monooxygenase activation protein gamma
YWHAZ	tyrosine 3-monooxygenase/tryptophan 5-monooxygenase activation protein zeta
SF1	splicing factor 1
ZNF207	zinc finger protein 207
DAP3	death associated protein 3
MOGS	mannosyl-oligosaccharide glucosidase
GGCT	gamma-glutamylcyclotransferase
AHNAK	AHNAK nucleoprotein
NOC4L	nucleolar complex associated 4 homolog
TRPM8	transient receptor potential cation channel subfamily M member 8
CCDC86	coiled-coil domain containing 86
WDR77	WD repeat domain 77
NOL12	nucleolar protein 12
C1orf35	chromosome 1 open reading frame 35
RBM42	RNA binding motif protein 42
EFHD2	EF-hand domain family member D2
RIOX1	ribosomal oxygenase 1
MYH14	myosin heavy chain 14
PLBD1	phospholipase B domain containing 1
NOL10	nucleolar protein 10
WDCP	WD repeat and coiled coil containing
CALM2	calmodulin 2
COL18A1	collagen type XVIII alpha 1 chain
FXR1	FMR1 autosomal homolog 1
PABPN1	poly(A) binding protein nuclear 1
RAB1B	RAB1B, member RAS oncogene family
CAPZA1	capping actin protein of muscle Z-line subunit alpha 1
CAPZA2	capping actin protein of muscle Z-line subunit alpha 2
CAPZB	capping actin protein of muscle Z-line subunit beta
H4C1	H4 clustered histone 1
ATAD3B	ATPase family AAA domain containing 3B
RAB34	RAB34, member RAS oncogene family
POLDIP3	DNA polymerase delta interacting protein 3
NTPCR	nucleoside-triphosphatase, cancer-related
GFM2	GTP dependent ribosome recycling factor mitochondrial 2
NIFK	nucleolar protein interacting with the FHA domain of MKI67
CASQ1	calsequestrin 1
GLYR1	glyoxylate reductase 1 homolog
RNASE7	ribonuclease A family member 7
CAT	catalase
OGT	O-linked N-acetylglucosamine (GlcNAc) transferase
LRCH3	leucine rich repeats and calponin homology domain containing 3
RPUSD4	RNA pseudouridine synthase D4
NIPSNAP1	nipsnap homolog 1
ZCCHC3	zinc finger CCHC-type containing 3
TUBGCP6	tubulin gamma complex associated protein 6
SLX9	SLX9 ribosome biogenesis factor
DOCK7	dedicator of cytokinesis 7
KHSRP	KH-type splicing regulatory protein
PRKRA	protein activator of interferon induced protein kinase EIF2AK2
NOP14	NOP14 nucleolar protein
RUVBL1	RuvB like AAA ATPase 1
NUMB	NUMB endocytic adaptor protein
SERPINB7	serpin family B member 7
PNPT1	polyribonucleotide nucleotidyltransferase 1
MYOM1	myomesin 1
PABPC4	poly(A) binding protein cytoplasmic 4
ACTN2	actinin alpha 2
DPM1	dolichyl-phosphate mannosyltransferase subunit 1, catalytic
IQGAP1	IQ motif containing GTPase activating protein 1
GGH	gamma-glutamyl hydrolase
ARHGEF7	Rho guanine nucleotide exchange factor 7
SQSTM1	sequestosome 1
DDX18	DEAD-box helicase 18
ACTN3	actinin alpha 3
AP1M1	adaptor related protein complex 1 subunit mu 1
FUBP3	far upstream element binding protein 3
H1-10	H1.10 linker histone
SERPINB12	serpin family B member 12
PHLDB2	pleckstrin homology like domain family B member 2
RPL14	ribosomal protein L14
GADD45GIP1	GADD45G interacting protein 1
MAP7	microtubule associated protein 7
PRC1	protein regulator of cytokinesis 1
ANKRD40	ankyrin repeat domain 40
MYOM2	myomesin 2
ARHGEF2	Rho/Rac guanine nucleotide exchange factor 2
BUB3	BUB3 mitotic checkpoint protein
OXNAD1	oxidoreductase NAD binding domain containing 1
RAB11B	RAB11B, member RAS oncogene family
AIMP1	aminoacyl tRNA synthetase complex interacting multifunctional protein 1
IMP4	IMP U3 small nucleolar ribonucleoprotein 4
EFTUD2	elongation factor Tu GTP binding domain containing 2
RPL23	ribosomal protein L23
TADA2B	transcriptional adaptor 2B
TJP2	tight junction protein 2
QKI	QKI, KH domain containing RNA binding
GDF15	growth differentiation factor 15
TECR	trans-2,3-enoyl-CoA reductase
BAG2	BAG cochaperone 2
MACROH2A1	macroH2A.1 histone
RBM39	RNA binding motif protein 39
CREB5	cAMP responsive element binding protein 5
PRDX6	peroxiredoxin 6
SEC24C	SEC24 homolog C, COPII coat complex component
ZNF536	zinc finger protein 536
BCLAF1	BCL2 associated transcription factor 1
EIF4A3	eukaryotic translation initiation factor 4A3
MATR3	matrin 3
GIT2	GIT ArfGAP 2
CDK1	cyclin dependent kinase 1
CEP350	centrosomal protein 350
CEP170	centrosomal protein 170
G3BP2	G3BP stress granule assembly factor 2
THRAP3	thyroid hormone receptor associated protein 3
NUP153	nucleoporin 153
CDC42	cell division cycle 42
PPP4R1	protein phosphatase 4 regulatory subunit 1
