# Supplementary material for: O-GlcNAcylated RALY Contributes to Hepatocellular Carcinoma Cells Proliferation by Regulating USP22 mRNA Nuclear Export
Source: Int J Biol Sci. 2024 Jul 1;20(9):3675–90. doi: 10.7150/ijbs.97397 (PMC11234212; doi:10.7150/ijbs.97397)
Supplement: Supplementary file 1 — Supplementary figures and tables. [file ijbsv20p3675s1.zip › Table S2.xlsx]

## Sheet: Table S2
Mass spectrum results of potential RALY binding targets in Hep3B cell
Symbol	Description	Peptide counts
MYH10	myosin-10 isoform 2 [Homo sapiens]	102
KRT8	keratin, type II cytoskeletal 8 isoform 1 [Homo sapiens]	59
KRT1	keratin, type II cytoskeletal 1 [Homo sapiens]	60
KRT9	keratin, type I cytoskeletal 9 [Homo sapiens]	45
KRT2	keratin, type II cytoskeletal 2 epidermal [Homo sapiens]	60
KRT18	keratin, type I cytoskeletal 18 [Homo sapiens]	45
KRT10	keratin, type I cytoskeletal 10 [Homo sapiens]	47
ACTG1	actin, cytoplasmic 2 [Homo sapiens]	30
ACTB	actin, cytoplasmic 1 [Homo sapiens]	30
RPS17L	40S ribosomal protein S17-like [Homo sapiens]	17
KRT14	keratin, type I cytoskeletal 14 [Homo sapiens]	38
KRT19	keratin, type I cytoskeletal 19 [Homo sapiens]	35
MYH14	myosin-14 isoform 3 [Homo sapiens]	51
CLTC	clathrin heavy chain 1 [Homo sapiens]	46
KRT5	keratin, type II cytoskeletal 5 [Homo sapiens]	41
KRT16	keratin, type I cytoskeletal 16 [Homo sapiens]	32
VIM	vimentin [Homo sapiens]	38
MYO1B	unconventional myosin-Ib isoform 1 [Homo sapiens]	39
KRT6A	keratin, type II cytoskeletal 6A [Homo sapiens]	38
ACTA1	actin, alpha skeletal muscle [Homo sapiens]	18
RPS4X	40S ribosomal protein S4, X isoform X isoform [Homo sapiens]	24
RPL23A	60S ribosomal protein L23a [Homo sapiens]	21
KRT6B	keratin, type II cytoskeletal 6B [Homo sapiens]	36
MYO1C	unconventional myosin-Ic isoform a [Homo sapiens]	40
MYO1C	unconventional myosin-Ic isoform c [Homo sapiens]	39
RPS3A	40S ribosomal protein S3a isoform 1 [Homo sapiens]	28
DSP	desmoplakin isoform I [Homo sapiens]	49
RPS18	40S ribosomal protein S18 [Homo sapiens]	26
HNRNPC	heterogeneous nuclear ribonucleoproteins C1/C2 isoform b [Homo sapiens]	24
RPS7	40S ribosomal protein S7 [Homo sapiens]	27
TUBB	tubulin beta chain [Homo sapiens]	21
PABPC1	polyadenylate-binding protein 1 [Homo sapiens]	24
HIST1H1E	histone H1.4 [Homo sapiens]	20
MYO6	unconventional myosin-VI [Homo sapiens]	35
IGF2BP1	insulin-like growth factor 2 mRNA-binding protein 1 isoform 1 [Homo sapiens]	28
RPL23	60S ribosomal protein L23 [Homo sapiens]	11
HNRNPC	heterogeneous nuclear ribonucleoproteins C1/C2 isoform a [Homo sapiens]	23
DHX9	ATP-dependent RNA helicase A [Homo sapiens]	27
RPS15	40S ribosomal protein S15 [Homo sapiens]	5
TUBB4B	tubulin beta-4B chain [Homo sapiens]	20
ILF3	interleukin enhancer-binding factor 3 isoform d [Homo sapiens]	24
HIST1H1C	histone H1.2 [Homo sapiens]	19
PTBP1	polypyrimidine tract-binding protein 1 isoform a [Homo sapiens]	15
RPS24	40S ribosomal protein S24 isoform d [Homo sapiens]	12
LIMA1	LIM domain and actin-binding protein 1 isoform 1 [Homo sapiens]	24
RPS3	40S ribosomal protein S3 isoform 1 [Homo sapiens]	24
HIST1H1B	histone H1.5 [Homo sapiens]	19
HIST1H1A	histone H1.1 [Homo sapiens]	14
HSPA5	78 kDa glucose-regulated protein precursor [Homo sapiens]	22
TUBB2B	tubulin beta-2B chain [Homo sapiens]	16
HTRA2	serine protease HTRA2, mitochondrial isoform 1 preproprotein [Homo sapiens]	21
KRT23	keratin, type I cytoskeletal 23 [Homo sapiens]	19
KRT17	keratin, type I cytoskeletal 17 [Homo sapiens]	24
RPL9	60S ribosomal protein L9 [Homo sapiens]	14
PLEC	plectin isoform 1 [Homo sapiens]	32
HNRNPA1	heterogeneous nuclear ribonucleoprotein A1 isoform b [Homo sapiens]	13
IGF2BP3	insulin-like growth factor 2 mRNA-binding protein 3 [Homo sapiens]	19
TPM3	tropomyosin alpha-3 chain isoform 4 [Homo sapiens]	17
DSG1	desmoglein-1 preproprotein [Homo sapiens]	14
ALB	serum albumin preproprotein [Homo sapiens]	22
RPS13	40S ribosomal protein S13 [Homo sapiens]	17
HSPA8	heat shock cognate 71 kDa protein isoform 1 [Homo sapiens]	21
RPL13	60S ribosomal protein L13 isoform 1 [Homo sapiens]	17
TUBA1B	tubulin alpha-1B chain [Homo sapiens]	12
RPL32	60S ribosomal protein L32 [Homo sapiens]	10
MYO1E	unconventional myosin-Ie [Homo sapiens]	25
RPS14	40S ribosomal protein S14 [Homo sapiens]	8
ILF2	interleukin enhancer-binding factor 2 isoform 1 [Homo sapiens]	13
SYNCRIP	heterogeneous nuclear ribonucleoprotein Q isoform 1 [Homo sapiens]	17
KRT75	keratin, type II cytoskeletal 75 [Homo sapiens]	16
HNRNPM	heterogeneous nuclear ribonucleoprotein M isoform a [Homo sapiens]	19
RPL26	60S ribosomal protein L26 [Homo sapiens]	17
RPL17-C18ORF32	RPL17-C18orf32 protein isoform 1 [Homo sapiens]	10
RPS6	40S ribosomal protein S6 [Homo sapiens]	11
MYL6	myosin light polypeptide 6 isoform 1 [Homo sapiens]	9
TMOD3	tropomodulin-3 [Homo sapiens]	11
RPS11	40S ribosomal protein S11 [Homo sapiens]	20
HIST1H4A	histone H4 [Homo sapiens]	9
TPM4	tropomyosin alpha-4 chain isoform 2 [Homo sapiens]	16
TPM1	tropomyosin alpha-1 chain isoform 5 [Homo sapiens]	15
RPL26L1	60S ribosomal protein L26-like 1 [Homo sapiens]	16
MATR3	matrin-3 isoform a [Homo sapiens]	16
HNRNPA2B1	heterogeneous nuclear ribonucleoproteins A2/B1 isoform B1 [Homo sapiens]	13
ACTBL2	beta-actin-like protein 2 [Homo sapiens]	8
ELMO2	engulfment and cell motility protein 2 [Homo sapiens]	17
JUP	junction plakoglobin [Homo sapiens]	18
MYH9	myosin-9 [Homo sapiens]	13
RPS5	40S ribosomal protein S5 [Homo sapiens]	10
HNRNPA3	heterogeneous nuclear ribonucleoprotein A3 [Homo sapiens]	13
RBMX	RNA-binding motif protein, X chromosome isoform 1 [Homo sapiens]	14
RPL5	60S ribosomal protein L5 [Homo sapiens]	10
IGF2BP2	insulin-like growth factor 2 mRNA-binding protein 2 isoform a [Homo sapiens]	10
CALM2	calmodulin [Homo sapiens]	6
RPS19	40S ribosomal protein S19 [Homo sapiens]	12
PABPC4	polyadenylate-binding protein 4 isoform 1 [Homo sapiens]	10
HIST2H2BF	histone H2B type 2-F isoform b [Homo sapiens]	7
TPM1	tropomyosin alpha-1 chain isoform 6 [Homo sapiens]	11
ELAVL1	ELAV-like protein 1 [Homo sapiens]	10
HRNR	PREDICTED: hornerin [Homo sapiens]	7
RPL31	60S ribosomal protein L31 isoform 1 [Homo sapiens]	11
RPS15A	40S ribosomal protein S15a [Homo sapiens]	10
RALY	RNA-binding protein Raly isoform 1 [Homo sapiens]	10
RPS16	40S ribosomal protein S16 [Homo sapiens]	13
KIF2C	kinesin-like protein KIF2C [Homo sapiens]	12
RPL21	60S ribosomal protein L21 [Homo sapiens]	11
EEF1A1	elongation factor 1-alpha 1 [Homo sapiens]	9
HIST1H2BB	histone H2B type 1-B [Homo sapiens]	7
RPS25	40S ribosomal protein S25 [Homo sapiens]	12
SRP14	signal recognition particle 14 kDa protein [Homo sapiens]	7
HNRNPU	heterogeneous nuclear ribonucleoprotein U isoform a [Homo sapiens]	10
EPB41L5	band 4.1-like protein 5 isoform 3 [Homo sapiens]	12
RPL35	60S ribosomal protein L35 [Homo sapiens]	8
RPL38	60S ribosomal protein L38 [Homo sapiens]	6
CAPZB	F-actin-capping protein subunit beta isoform 1 [Homo sapiens]	8
HIST2H2AA4	histone H2A type 2-A [Homo sapiens]	8
POLDIP3	polymerase delta-interacting protein 3 isoform 1 [Homo sapiens]	11
KRT77	keratin, type II cytoskeletal 1b [Homo sapiens]	11
RPL22	60S ribosomal protein L22 proprotein [Homo sapiens]	7
H1FX	histone H1x [Homo sapiens]	8
RBM14	RNA-binding protein 14 isoform 1 [Homo sapiens]	12
APOD	apolipoprotein D precursor [Homo sapiens]	7
HNRNPR	heterogeneous nuclear ribonucleoprotein R isoform 2 [Homo sapiens]	12
COL18A1	collagen alpha-1(XVIII) chain isoform 1 precursor [Homo sapiens]	8
SRSF1	serine/arginine-rich splicing factor 1 isoform 1 [Homo sapiens]	11
RPS20	40S ribosomal protein S20 isoform 1 [Homo sapiens]	6
SF3A1	splicing factor 3A subunit 1 isoform 1 [Homo sapiens]	11
KRT15	keratin, type I cytoskeletal 15 [Homo sapiens]	11
CALML5	calmodulin-like protein 5 [Homo sapiens]	8
CENPV	centromere protein V [Homo sapiens]	7
CAPZA1	F-actin-capping protein subunit alpha-1 [Homo sapiens]	5
RPL3	60S ribosomal protein L3 isoform a [Homo sapiens]	8
RPS9	40S ribosomal protein S9 [Homo sapiens]	12
CAPZA2	F-actin-capping protein subunit alpha-2 [Homo sapiens]	7
FLG2	filaggrin-2 [Homo sapiens]	5
HSPB1	heat shock protein beta-1 [Homo sapiens]	7
SNW1	SNW domain-containing protein 1 [Homo sapiens]	9
HIST3H2A	histone H2A type 3 [Homo sapiens]	6
CSTA	cystatin-A [Homo sapiens]	8
RPL11	60S ribosomal protein L11 isoform 1 [Homo sapiens]	6
MYL12B	myosin regulatory light chain 12B [Homo sapiens]	7
RPL24	60S ribosomal protein L24 [Homo sapiens]	5
ACTR3	actin-related protein 3 isoform 1 [Homo sapiens]	10
RPS23	40S ribosomal protein S23 [Homo sapiens]	6
HNRNPH1	heterogeneous nuclear ribonucleoprotein H [Homo sapiens]	6
XRCC6	X-ray repair cross-complementing protein 6 [Homo sapiens]	8
RDX	radixin isoform 1 [Homo sapiens]	10
RPL29	60S ribosomal protein L29 [Homo sapiens]	7
RPL28	60S ribosomal protein L28 isoform 3 [Homo sapiens]	9
RPS12	40S ribosomal protein S12 [Homo sapiens]	2
EZR	ezrin [Homo sapiens]	11
YBX1	nuclease-sensitive element-binding protein 1 [Homo sapiens]	5
AZGP1	zinc-alpha-2-glycoprotein precursor [Homo sapiens]	8
RPL19	60S ribosomal protein L19 [Homo sapiens]	8
RPS27A	ubiquitin-40S ribosomal protein S27a precursor [Homo sapiens]	7
NOL12	nucleolar protein 12 [Homo sapiens]	7
ACTR2	actin-related protein 2 isoform b [Homo sapiens]	7
DCD	dermcidin preproprotein [Homo sapiens]	6
MRPL14	39S ribosomal protein L14, mitochondrial [Homo sapiens]	6
GPC3	glypican-3 isoform 1 precursor [Homo sapiens]	5
CASP14	caspase-14 precursor [Homo sapiens]	7
H1F0	histone H1.0 [Homo sapiens]	6
VIL1	villin-1 [Homo sapiens]	8
KRT4	keratin, type II cytoskeletal 4 [Homo sapiens]	5
KRT78	keratin, type II cytoskeletal 78 [Homo sapiens]	10
CCDC86	coiled-coil domain-containing protein 86 [Homo sapiens]	7
TGM3	protein-glutamine gamma-glutamyltransferase E [Homo sapiens]	8
SF3B3	splicing factor 3B subunit 3 [Homo sapiens]	8
RPS10	40S ribosomal protein S10 [Homo sapiens]	7
DNAJC9	dnaJ homolog subfamily C member 9 [Homo sapiens]	6
CTTN	src substrate cortactin isoform a [Homo sapiens]	8
RPL8	60S ribosomal protein L8 [Homo sapiens]	6
CTSD	cathepsin D preproprotein [Homo sapiens]	8
ATP5A1	ATP synthase subunit alpha, mitochondrial isoform a precursor [Homo sapiens]	7
SERPINB3	serpin B3 [Homo sapiens]	8
HNRNPK	heterogeneous nuclear ribonucleoprotein K isoform a [Homo sapiens]	8
NT5E	5'-nucleotidase isoform 1 preproprotein [Homo sapiens]	7
GAPDH	glyceraldehyde-3-phosphate dehydrogenase isoform 1 [Homo sapiens]	7
DSC1	desmocollin-1 isoform Dsc1a preproprotein [Homo sapiens]	5
AP2M1	AP-2 complex subunit mu isoform a [Homo sapiens]	10
AP2A1	AP-2 complex subunit alpha-1 isoform 1 [Homo sapiens]	6
SFPQ	splicing factor, proline- and glutamine-rich [Homo sapiens]	7
KRT72	keratin, type II cytoskeletal 72 isoform 1 [Homo sapiens]	4
ENO1	alpha-enolase isoform 1 [Homo sapiens]	8
LLPH	protein LLP homolog [Homo sapiens]	4
RPS2	40S ribosomal protein S2 [Homo sapiens]	7
MYL6B	myosin light chain 6B [Homo sapiens]	6
PIP	prolactin-inducible protein precursor [Homo sapiens]	5
RPL27A	60S ribosomal protein L27a [Homo sapiens]	5
FARP1	FERM, RhoGEF and pleckstrin domain-containing protein 1 isoform 1 [Homo sapiens]	7
FAU	ubiquitin-like protein fubi and ribosomal protein S30 precursor [Homo sapiens]	4
HNRNPD	heterogeneous nuclear ribonucleoprotein D0 isoform a [Homo sapiens]	7
DSG2	desmoglein-2 preproprotein [Homo sapiens]	5
G3BP2	ras GTPase-activating protein-binding protein 2 isoform a [Homo sapiens]	5
S100A9	protein S100-A9 [Homo sapiens]	3
LMO7	LIM domain only protein 7 isoform 1 [Homo sapiens]	7
H2AFZ	histone H2A.Z [Homo sapiens]	5
HBA2	hemoglobin subunit alpha [Homo sapiens]	6
RPL13A	60S ribosomal protein L13a isoform 1 [Homo sapiens]	7
RPL22L1	60S ribosomal protein L22-like 1 [Homo sapiens]	3
MYO1F	unconventional myosin-If [Homo sapiens]	5
PRPF19	pre-mRNA-processing factor 19 [Homo sapiens]	4
AP2B1	AP-2 complex subunit beta isoform a [Homo sapiens]	5
HNRNPF	heterogeneous nuclear ribonucleoprotein F [Homo sapiens]	4
EIF4A3	eukaryotic initiation factor 4A-III [Homo sapiens]	7
NCL	nucleolin [Homo sapiens]	6
MYO1D	unconventional myosin-Id [Homo sapiens]	8
GLYR1	putative oxidoreductase GLYR1 [Homo sapiens]	6
HADHA	trifunctional enzyme subunit alpha, mitochondrial precursor [Homo sapiens]	6
RPS8	40S ribosomal protein S8 [Homo sapiens]	6
MFGE8	lactadherin isoform a preproprotein [Homo sapiens]	5
ANXA2	annexin A2 isoform 1 [Homo sapiens]	5
RPN1	dolichyl-diphosphooligosaccharide--protein glycosyltransferase subunit 1 precursor [Homo sapiens]	5
TRIM27	zinc finger protein RFP [Homo sapiens]	5
TSR1	pre-rRNA-processing protein TSR1 homolog [Homo sapiens]	6
RPL37A	60S ribosomal protein L37a [Homo sapiens]	2
TCP1	T-complex protein 1 subunit alpha isoform a [Homo sapiens]	6
HNRNPA0	heterogeneous nuclear ribonucleoprotein A0 [Homo sapiens]	4
HSPA9	stress-70 protein, mitochondrial precursor [Homo sapiens]	6
SNX18	sorting nexin-18 isoform b [Homo sapiens]	3
DAB2	disabled homolog 2 isoform 1 [Homo sapiens]	7
KRT80	keratin, type II cytoskeletal 80 isoform K80 [Homo sapiens]	4
ATP5B	ATP synthase subunit beta, mitochondrial precursor [Homo sapiens]	4
RPSA	40S ribosomal protein SA [Homo sapiens]	4
NOP16	nucleolar protein 16 isoform 1 [Homo sapiens]	3
ERH	enhancer of rudimentary homolog [Homo sapiens]	3
PRDX1	peroxiredoxin-1 [Homo sapiens]	6
THRAP3	thyroid hormone receptor-associated protein 3 [Homo sapiens]	5
PRKRA	interferon-inducible double stranded RNA-dependent protein kinase activator A isoform 1 [Homo sapiens]	5
EFTUD2	116 kDa U5 small nuclear ribonucleoprotein component isoform a [Homo sapiens]	6
ARPC1B	actin-related protein 2/3 complex subunit 1B [Homo sapiens]	4
HSPD1	60 kDa heat shock protein, mitochondrial [Homo sapiens]	2
ARG1	arginase-1 isoform 1 [Homo sapiens]	6
SMU1	WD40 repeat-containing protein SMU1 [Homo sapiens]	3
CCT6A	T-complex protein 1 subunit zeta isoform a [Homo sapiens]	3
SRP9	signal recognition particle 9 kDa protein isoform 2 [Homo sapiens]	4
HNRNPUL1	heterogeneous nuclear ribonucleoprotein U-like protein 1 isoform a [Homo sapiens]	4
RPS29	40S ribosomal protein S29 isoform 2 [Homo sapiens]	1
RPL7	60S ribosomal protein L7 [Homo sapiens]	6
TNFAIP8L1	tumor necrosis factor alpha-induced protein 8-like protein 1 [Homo sapiens]	1
SF3A3	splicing factor 3A subunit 3 [Homo sapiens]	3
KHDRBS1	KH domain-containing, RNA-binding, signal transduction-associated protein 1 isoform 1 [Homo sapiens]	5
CDSN	corneodesmosin precursor [Homo sapiens]	4
ATP5O	ATP synthase subunit O, mitochondrial precursor [Homo sapiens]	4
SERPINB12	serpin B12 [Homo sapiens]	4
RPLP0	60S acidic ribosomal protein P0 [Homo sapiens]	5
DHX15	putative pre-mRNA-splicing factor ATP-dependent RNA helicase DHX15 [Homo sapiens]	5
HSPA6	heat shock 70 kDa protein 6 [Homo sapiens]	4
SF3B2	splicing factor 3B subunit 2 [Homo sapiens]	7
HIST2H2AB	histone H2A type 2-B [Homo sapiens]	4
MYO5C	unconventional myosin-Vc [Homo sapiens]	3
RPL12	60S ribosomal protein L12 [Homo sapiens]	3
PABPN1	polyadenylate-binding protein 2 [Homo sapiens]	2
HSPA1B	heat shock 70 kDa protein 1A/1B [Homo sapiens]	4
SNRPB2	U2 small nuclear ribonucleoprotein B'' [Homo sapiens]	3
DSC3	desmocollin-3 isoform Dsc3a preproprotein [Homo sapiens]	5
CCT8	T-complex protein 1 subunit theta [Homo sapiens]	5
MRPL34	39S ribosomal protein L34, mitochondrial [Homo sapiens]	5
RPL7A	60S ribosomal protein L7a [Homo sapiens]	5
NONO	non-POU domain-containing octamer-binding protein isoform 1 [Homo sapiens]	3
PPIA	peptidyl-prolyl cis-trans isomerase A [Homo sapiens]	2
GTPBP4	nucleolar GTP-binding protein 1 [Homo sapiens]	5
RPL27	60S ribosomal protein L27 [Homo sapiens]	4
SNRPD1	small nuclear ribonucleoprotein Sm D1 [Homo sapiens]	2
HNRNPAB	heterogeneous nuclear ribonucleoprotein A/B isoform a [Homo sapiens]	3
EPB41L4B	band 4.1-like protein 4B isoform 2 [Homo sapiens]	3
RAN	GTP-binding nuclear protein Ran [Homo sapiens]	4
PRDX2	peroxiredoxin-2 [Homo sapiens]	4
TGM1	protein-glutamine gamma-glutamyltransferase K [Homo sapiens]	4
U2AF2	splicing factor U2AF 65 kDa subunit isoform a [Homo sapiens]	3
SNRPE	small nuclear ribonucleoprotein E [Homo sapiens]	2
GTF2I	general transcription factor II-I isoform 1 [Homo sapiens]	3
DBN1	drebrin isoform a [Homo sapiens]	4
ARPC3	actin-related protein 2/3 complex subunit 3 [Homo sapiens]	3
ARPC4	actin-related protein 2/3 complex subunit 4 isoform c [Homo sapiens]	5
STAU1	double-stranded RNA-binding protein Staufen homolog 1 isoform b [Homo sapiens]	3
SH3BGRL2	SH3 domain-binding glutamic acid-rich-like protein 2 [Homo sapiens]	2
CCDC137	coiled-coil domain-containing protein 137 [Homo sapiens]	2
RPL14	60S ribosomal protein L14 [Homo sapiens]	2
SRSF6	serine/arginine-rich splicing factor 6 [Homo sapiens]	2
XRCC5	X-ray repair cross-complementing protein 5 [Homo sapiens]	6
SVIL	supervillin isoform 1 [Homo sapiens]	3
LGALS7B	galectin-7 [Homo sapiens]	2
S100A7	protein S100-A7 [Homo sapiens]	3
PKP2	plakophilin-2 isoform 2b [Homo sapiens]	3
SRSF7	serine/arginine-rich splicing factor 7 isoform 1 [Homo sapiens]	3
MOGS	mannosyl-oligosaccharide glucosidase isoform 1 [Homo sapiens]	2
ATXN2L	ataxin-2-like protein isoform C [Homo sapiens]	3
RALYL	RNA-binding Raly-like protein isoform 1 [Homo sapiens]	2
RPL39	60S ribosomal protein L39 [Homo sapiens]	3
CLTA	clathrin light chain A isoform b [Homo sapiens]	3
GSDMA	gasdermin-A [Homo sapiens]	3
HADHB	trifunctional enzyme subunit beta, mitochondrial precursor [Homo sapiens]	3
C1orf35	multiple myeloma tumor-associated protein 2 [Homo sapiens]	3
LYZ	lysozyme C precursor [Homo sapiens]	3
SYF2	pre-mRNA-splicing factor SYF2 isoform 1 [Homo sapiens]	1
DDX17	probable ATP-dependent RNA helicase DDX17 isoform 3 [Homo sapiens]	4
CCT2	T-complex protein 1 subunit beta isoform 1 [Homo sapiens]	3
ALDH1A1	retinal dehydrogenase 1 [Homo sapiens]	2
SLC25A5	ADP/ATP translocase 2 [Homo sapiens]	3
RPS26	40S ribosomal protein S26 [Homo sapiens]	3
GGCT	gamma-glutamylcyclotransferase isoform 1 [Homo sapiens]	2
LRCH3	leucine-rich repeat and calponin homology domain-containing protein 3 precursor [Homo sapiens]	3
LGALS8	galectin-8 isoform a [Homo sapiens]	2
SF3B5	splicing factor 3B subunit 5 [Homo sapiens]	1
PPP1CA	serine/threonine-protein phosphatase PP1-alpha catalytic subunit isoform 3 [Homo sapiens]	2
DDX5	probable ATP-dependent RNA helicase DDX5 [Homo sapiens]	4
CCT3	T-complex protein 1 subunit gamma isoform a [Homo sapiens]	4
SNX33	sorting nexin-33 [Homo sapiens]	4
RPL4	60S ribosomal protein L4 [Homo sapiens]	4
PKM	pyruvate kinase isozymes M1/M2 isoform c [Homo sapiens]	3
DMKN	dermokine isoform 2 precursor [Homo sapiens]	1
NEFM	neurofilament medium polypeptide isoform 1 [Homo sapiens]	3
TPI1	triosephosphate isomerase isoform 2 [Homo sapiens]	2
SNRNP40	U5 small nuclear ribonucleoprotein 40 kDa protein [Homo sapiens]	2
DOCK4	dedicator of cytokinesis protein 4 [Homo sapiens]	3
EIF4A2	eukaryotic initiation factor 4A-II [Homo sapiens]	2
GNAI3	guanine nucleotide-binding protein G(k) subunit alpha [Homo sapiens]	2
CAT	catalase [Homo sapiens]	3
C3	complement C3 precursor [Homo sapiens]	1
CORO1C	coronin-1C isoform a [Homo sapiens]	3
TRAP1	heat shock protein 75 kDa, mitochondrial isoform 1 precursor [Homo sapiens]	1
HIST2H3C	histone H3.2 [Homo sapiens]	2
TUFM	elongation factor Tu, mitochondrial precursor [Homo sapiens]	2
TRA2B	transformer-2 protein homolog beta isoform 1 [Homo sapiens]	2
LUC7L3	luc7-like protein 3 [Homo sapiens]	1
NCCRP1	F-box only protein 50 [Homo sapiens]	1
SNRPD3	small nuclear ribonucleoprotein Sm D3 [Homo sapiens]	2
DDX28	probable ATP-dependent RNA helicase DDX28 [Homo sapiens]	2
HNRNPL	heterogeneous nuclear ribonucleoprotein L isoform a [Homo sapiens]	3
LOC100996657	PREDICTED: serine/arginine-rich splicing factor 10-like [Homo sapiens]	2
FAM207A	protein FAM207A [Homo sapiens]	2
INF2	inverted formin-2 isoform 1 [Homo sapiens]	2
CHTOP	chromatin target of PRMT1 protein isoform 2 [Homo sapiens]	1
EFHD2	EF-hand domain-containing protein D2 [Homo sapiens]	2
FLG	filaggrin [Homo sapiens]	3
HNRNPDL	heterogeneous nuclear ribonucleoprotein D-like isoform a [Homo sapiens]	4
ALYREF	THO complex subunit 4 [Homo sapiens]	2
DOCK7	dedicator of cytokinesis protein 7 isoform 1 [Homo sapiens]	2
SNRPD2	small nuclear ribonucleoprotein Sm D2 isoform 1 [Homo sapiens]	3
FAM120A	constitutive coactivator of PPAR-gamma-like protein 1 [Homo sapiens]	3
KRT38	keratin, type I cuticular Ha8 [Homo sapiens]	2
CPA4	carboxypeptidase A4 preproprotein [Homo sapiens]	3
PRSS2	PREDICTED: putative trypsin-6 isoform 2 [Homo sapiens]	1
SBSN	suprabasin isoform 1 precursor [Homo sapiens]	2
FXR1	fragile X mental retardation syndrome-related protein 1 isoform a [Homo sapiens]	3
RBM39	RNA-binding protein 39 isoform a [Homo sapiens]	2
A2M	alpha-2-macroglobulin precursor [Homo sapiens]	2
NOL7	nucleolar protein 7 [Homo sapiens]	2
SRSF3	serine/arginine-rich splicing factor 3 [Homo sapiens]	2
PRSS3	trypsin-3 isoform 1 preproprotein [Homo sapiens]	1
MAGOHB	protein mago nashi homolog 2 [Homo sapiens]	2
SLIRP	SRA stem-loop-interacting RNA-binding protein, mitochondrial isoform 1 precursor [Homo sapiens]	3
NGDN	neuroguidin isoform 1 [Homo sapiens]	1
DRG1	developmentally-regulated GTP-binding protein 1 [Homo sapiens]	3
TPP1	tripeptidyl-peptidase 1 preproprotein [Homo sapiens]	1
IDH2	isocitrate dehydrogenase [NADP], mitochondrial precursor [Homo sapiens]	3
IK	protein Red [Homo sapiens]	3
TLN1	talin-1 [Homo sapiens]	1
RPL36	60S ribosomal protein L36 [Homo sapiens]	2
SF3A2	splicing factor 3A subunit 2 [Homo sapiens]	1
KPNB1	importin subunit beta-1 isoform 1 [Homo sapiens]	1
RAB1B	ras-related protein Rab-1B [Homo sapiens]	2
NUSAP1	nucleolar and spindle-associated protein 1 isoform 1 [Homo sapiens]	1
HBB	hemoglobin subunit beta [Homo sapiens]	3
DAXX	death domain-associated protein 6 isoform b [Homo sapiens]	1
RPL18A	60S ribosomal protein L18a [Homo sapiens]	2
CFL1	cofilin-1 [Homo sapiens]	2
EEF1G	elongation factor 1-gamma [Homo sapiens]	2
DNAJA1	dnaJ homolog subfamily A member 1 [Homo sapiens]	2
GAPDHS	glyceraldehyde-3-phosphate dehydrogenase, testis-specific [Homo sapiens]	2
LRPPRC	leucine-rich PPR motif-containing protein, mitochondrial precursor [Homo sapiens]	2
DKC1	H/ACA ribonucleoprotein complex subunit 4 isoform 1 [Homo sapiens]	2
SF3B14	pre-mRNA branch site protein p14 [Homo sapiens]	1
PLBD1	phospholipase B-like 1 precursor [Homo sapiens]	1
GDF15	growth/differentiation factor 15 precursor [Homo sapiens]	3
COX6C	cytochrome c oxidase subunit 6C proprotein [Homo sapiens]	2
VTN	vitronectin precursor [Homo sapiens]	1
BCAS2	pre-mRNA-splicing factor SPF27 [Homo sapiens]	1
MRPL33	39S ribosomal protein L33, mitochondrial isoform a [Homo sapiens]	1
ARPC5L	actin-related protein 2/3 complex subunit 5-like protein [Homo sapiens]	2
PIK3C2A	phosphatidylinositol 4-phosphate 3-kinase C2 domain-containing subunit alpha [Homo sapiens]	3
DIMT1	probable dimethyladenosine transferase [Homo sapiens]	1
C19orf53	leydig cell tumor 10 kDa protein homolog [Homo sapiens]	3
NPM1	nucleophosmin isoform 1 [Homo sapiens]	2
AP2A2	AP-2 complex subunit alpha-2 isoform 1 [Homo sapiens]	2
RPL10A	60S ribosomal protein L10a [Homo sapiens]	1
SPTAN1	spectrin alpha chain, non-erythrocytic 1 isoform 1 [Homo sapiens]	2
BAG2	BAG family molecular chaperone regulator 2 [Homo sapiens]	1
C16orf80	UPF0468 protein C16orf80 [Homo sapiens]	2
NF2	merlin isoform 1 [Homo sapiens]	2
TXN	thioredoxin isoform 1 [Homo sapiens]	1
FRG1	protein FRG1 [Homo sapiens]	1
BANF1	barrier-to-autointegration factor [Homo sapiens]	1
C9orf114	uncharacterized protein C9orf114 [Homo sapiens]	1
RPL36A-HNRNPH2	RPL36A-HNRNPH2 protein isoform a [Homo sapiens]	1
ZNF326	DBIRD complex subunit ZNF326 isoform 1 [Homo sapiens]	1
FLII	protein flightless-1 homolog isoform 1 [Homo sapiens]	2
MRPS12	28S ribosomal protein S12, mitochondrial precursor [Homo sapiens]	1
GNAI1	guanine nucleotide-binding protein G(i) subunit alpha-1 isoform 1 [Homo sapiens]	2
RPL18	60S ribosomal protein L18 isoform 1 [Homo sapiens]	1
PTBP3	polypyrimidine tract-binding protein 3 isoform 6 [Homo sapiens]	2
TOLLIP	toll-interacting protein [Homo sapiens]	1
PDZD11	PDZ domain-containing protein 11 [Homo sapiens]	2
PTBP2	polypyrimidine tract-binding protein 2 [Homo sapiens]	1
NIPSNAP1	protein NipSnap homolog 1 isoform 1 [Homo sapiens]	2
IQGAP1	ras GTPase-activating-like protein IQGAP1 [Homo sapiens]	1
RPS27	40S ribosomal protein S27 [Homo sapiens]	1
GNA12	guanine nucleotide-binding protein subunit alpha-12 [Homo sapiens]	1
RPL6	60S ribosomal protein L6 [Homo sapiens]	3
SNRPA1	U2 small nuclear ribonucleoprotein A' [Homo sapiens]	1
ITGA2B	integrin alpha-IIb preproprotein [Homo sapiens]	1
HP	haptoglobin isoform 1 preproprotein [Homo sapiens]	1
WBP11	WW domain-binding protein 11 [Homo sapiens]	1
FLNA	filamin-A isoform 2 [Homo sapiens]	1
ANPEP	aminopeptidase N precursor [Homo sapiens]	1
LCN1	lipocalin-1 isoform 1 precursor [Homo sapiens]	1
SF1	splicing factor 1 isoform 6 [Homo sapiens]	1
ARPC2	actin-related protein 2/3 complex subunit 2 [Homo sapiens]	2
NES	nestin [Homo sapiens]	1
GNB1	guanine nucleotide-binding protein G(I)/G(S)/G(T) subunit beta-1 [Homo sapiens]	1
BCLAF1	bcl-2-associated transcription factor 1 isoform 1 [Homo sapiens]	2
GNL2	nucleolar GTP-binding protein 2 [Homo sapiens]	1
C1orf68	skin-specific protein 32 [Homo sapiens]	2
MDH2	malate dehydrogenase, mitochondrial precursor [Homo sapiens]	2
TMEM33	transmembrane protein 33 [Homo sapiens]	1
MFAP1	microfibrillar-associated protein 1 [Homo sapiens]	1
SF3B4	splicing factor 3B subunit 4 [Homo sapiens]	1
DIRAS2	GTP-binding protein Di-Ras2 [Homo sapiens]	1
FABP5	fatty acid-binding protein, epidermal [Homo sapiens]	2
C8orf59	uncharacterized protein C8orf59 [Homo sapiens]	1
FTSJ3	pre-rRNA processing protein FTSJ3 [Homo sapiens]	2
GLTSCR2	glioma tumor suppressor candidate region gene 2 protein [Homo sapiens]	2
TARDBP	TAR DNA-binding protein 43 [Homo sapiens]	1
SRSF9	serine/arginine-rich splicing factor 9 [Homo sapiens]	2
AURKAIP1	aurora kinase A-interacting protein [Homo sapiens]	1
PPIL1	peptidyl-prolyl cis-trans isomerase-like 1 [Homo sapiens]	1
PCBP2	poly(rC)-binding protein 2 isoform a [Homo sapiens]	2
RAB15	ras-related protein Rab-15 [Homo sapiens]	1
TFB1M	dimethyladenosine transferase 1, mitochondrial [Homo sapiens]	1
RPL10	60S ribosomal protein L10 isoform b [Homo sapiens]	1
EEF2	elongation factor 2 [Homo sapiens]	1
ZNF593	zinc finger protein 593 [Homo sapiens]	2
ANXA1	annexin A1 [Homo sapiens]	1
CYR61	protein CYR61 precursor [Homo sapiens]	1
PQBP1	polyglutamine-binding protein 1 isoform 1 [Homo sapiens]	1
MRPL16	39S ribosomal protein L16, mitochondrial [Homo sapiens]	1
TWF1	twinfilin-1 isoform 1 [Homo sapiens]	1
ARGLU1	arginine and glutamate-rich protein 1 [Homo sapiens]	2
TTYH3	protein tweety homolog 3 [Homo sapiens]	1
PUF60	poly(U)-binding-splicing factor PUF60 isoform a [Homo sapiens]	2
U2AF1	splicing factor U2AF 35 kDa subunit isoform a [Homo sapiens]	1
SEC13	protein SEC13 homolog isoform 1 [Homo sapiens]	1
EIF6	eukaryotic translation initiation factor 6 isoform a [Homo sapiens]	1
DDOST	dolichyl-diphosphooligosaccharide--protein glycosyltransferase 48 kDa subunit precursor [Homo sapiens]	2
C22orf28	tRNA-splicing ligase RtcB homolog [Homo sapiens]	1
SDR9C7	short-chain dehydrogenase/reductase family 9C member 7 [Homo sapiens]	1
PGAM5	serine/threonine-protein phosphatase PGAM5, mitochondrial isoform 1 [Homo sapiens]	1
TF	serotransferrin precursor [Homo sapiens]	1
SSR4	translocon-associated protein subunit delta isoform 1 precursor [Homo sapiens]	1
SYPL1	synaptophysin-like protein 1 isoform a [Homo sapiens]	1
C1QA	complement C1q subcomponent subunit A precursor [Homo sapiens]	1
NTPCR	cancer-related nucleoside-triphosphatase [Homo sapiens]	1
CTRB1	chymotrypsinogen B precursor [Homo sapiens]	1
S100A8	protein S100-A8 [Homo sapiens]	1
EDC4	enhancer of mRNA-decapping protein 4 [Homo sapiens]	1
KHSRP	far upstream element-binding protein 2 [Homo sapiens]	1
HSP90AA1	heat shock protein HSP 90-alpha isoform 1 [Homo sapiens]	1
FARSA	phenylalanine--tRNA ligase alpha subunit [Homo sapiens]	1
PTPN3	tyrosine-protein phosphatase non-receptor type 3 isoform 1 [Homo sapiens]	2
LAMA5	laminin subunit alpha-5 precursor [Homo sapiens]	1
BUD31	protein BUD31 homolog [Homo sapiens]	1
SRSF8	serine/arginine-rich splicing factor 8 [Homo sapiens]	1
CCT7	T-complex protein 1 subunit eta isoform a [Homo sapiens]	2
LUC7L	putative RNA-binding protein Luc7-like 1 isoform b [Homo sapiens]	1
TYW5	tRNA wybutosine-synthesizing protein 5 [Homo sapiens]	1
ATP5C1	ATP synthase subunit gamma, mitochondrial isoform L (liver) precursor [Homo sapiens]	1
NOP14	nucleolar protein 14 [Homo sapiens]	2
DDX6	probable ATP-dependent RNA helicase DDX6 [Homo sapiens]	1
CRIP2	cysteine-rich protein 2 isoform 2 [Homo sapiens]	1
LACTB	serine beta-lactamase-like protein LACTB, mitochondrial isoform a [Homo sapiens]	1
CTNNB1	catenin beta-1 [Homo sapiens]	2
ARPC1A	actin-related protein 2/3 complex subunit 1A isoform 1 [Homo sapiens]	1
ATP5J2-PTCD1	ATP5J2-PTCD1 fusion protein [Homo sapiens]	1
MRPL15	39S ribosomal protein L15, mitochondrial [Homo sapiens]	1
SPTBN1	spectrin beta chain, non-erythrocytic 1 isoform 1 [Homo sapiens]	1
FAM32A	protein FAM32A [Homo sapiens]	1
CORO7-PAM16	CORO7-PAM16 protein [Homo sapiens]	1
AP1G1	AP-1 complex subunit gamma-1 isoform a [Homo sapiens]	1
PLRG1	pleiotropic regulator 1 isoform 1 [Homo sapiens]	1
MYO3B	myosin-IIIb isoform 2 [Homo sapiens]	1
NNT	NAD(P) transhydrogenase, mitochondrial [Homo sapiens]	1
THBS1	thrombospondin-1 precursor [Homo sapiens]	1
EEF1E1	eukaryotic translation elongation factor 1 epsilon-1 isoform 1 [Homo sapiens]	1
BSN	protein bassoon [Homo sapiens]	1
CCDC168	coiled-coil domain-containing protein 168 [Homo sapiens]	1
GFM2	ribosome-releasing factor 2, mitochondrial isoform 1 [Homo sapiens]	1
OXNAD1	oxidoreductase NAD-binding domain-containing protein 1 precursor [Homo sapiens]	1
FURIN	furin preproprotein [Homo sapiens]	1
SERPINA12	serpin A12 precursor [Homo sapiens]	1
DEK	protein DEK isoform 1 [Homo sapiens]	1
CXorf56	UPF0428 protein CXorf56 isoform 1 [Homo sapiens]	1
LAMB2	laminin subunit beta-2 precursor [Homo sapiens]	1
NOC4L	nucleolar complex protein 4 homolog [Homo sapiens]	1
STAT1	signal transducer and activator of transcription 1-alpha/beta isoform alpha [Homo sapiens]	1
CDC5L	cell division cycle 5-like protein [Homo sapiens]	1
C14orf169	bifunctional lysine-specific demethylase and histidyl-hydroxylase NO66 [Homo sapiens]	1
UTP3	something about silencing protein 10 [Homo sapiens]	1
CHD3	chromodomain-helicase-DNA-binding protein 3 isoform 3 [Homo sapiens]	1
PFN1	profilin-1 [Homo sapiens]	1
ZNF706	zinc finger protein 706 [Homo sapiens]	1
CCT4	T-complex protein 1 subunit delta isoform a [Homo sapiens]	1
PPP1R12A	protein phosphatase 1 regulatory subunit 12A isoform a [Homo sapiens]	1
KBTBD3	kelch repeat and BTB domain-containing protein 3 [Homo sapiens]	1
SAMM50	sorting and assembly machinery component 50 homolog [Homo sapiens]	1
LTF	lactotransferrin isoform 1 precursor [Homo sapiens]	1
LDHA	L-lactate dehydrogenase A chain isoform 3 [Homo sapiens]	1
MPHOSPH10	U3 small nucleolar ribonucleoprotein protein MPP10 [Homo sapiens]	1
ABCA5	ATP-binding cassette sub-family A member 5 [Homo sapiens]	1
DNAH9	dynein heavy chain 9, axonemal isoform 2 [Homo sapiens]	1
DST	bullous pemphigoid antigen 1 isoform 2 [Homo sapiens]	1
IGLL5	immunoglobulin lambda-like polypeptide 5 isoform 1 [Homo sapiens]	1
GSN	gelsolin isoform a precursor [Homo sapiens]	1
XPNPEP3	probable Xaa-Pro aminopeptidase 3 isoform 1 [Homo sapiens]	1
DARS	aspartate--tRNA ligase, cytoplasmic [Homo sapiens]	1
MKI67IP	MKI67 FHA domain-interacting nucleolar phosphoprotein [Homo sapiens]	1
MCM7	DNA replication licensing factor MCM7 isoform 1 [Homo sapiens]	1
SERPINB7	serpin B7 isoform 1 [Homo sapiens]	1
GGH	gamma-glutamyl hydrolase precursor [Homo sapiens]	1
BOP1	ribosome biogenesis protein BOP1 [Homo sapiens]	1
APOA1	apolipoprotein A-I preproprotein [Homo sapiens]	1
LGALS1	galectin-1 [Homo sapiens]	1
TRIM77	tripartite motif-containing protein 77 isoform 1 [Homo sapiens]	1
RP9	retinitis pigmentosa 9 protein [Homo sapiens]	1
AP4B1	AP-4 complex subunit beta-1 isoform 1 [Homo sapiens]	1
DCDC2	doublecortin domain-containing protein 2 [Homo sapiens]	1
SNRPG	small nuclear ribonucleoprotein G [Homo sapiens]	1
PRRG1	transmembrane gamma-carboxyglutamic acid protein 1 isoform 2 precursor [Homo sapiens]	1
NAT10	N-acetyltransferase 10 isoform a [Homo sapiens]	1
BLMH	bleomycin hydrolase [Homo sapiens]	1
BAZ2B	bromodomain adjacent to zinc finger domain protein 2B [Homo sapiens]	1
MAP7D2	MAP7 domain-containing protein 2 isoform 1 [Homo sapiens]	1
LARP4	la-related protein 4 isoform a [Homo sapiens]	1
ABCD3	ATP-binding cassette sub-family D member 3 isoform a [Homo sapiens]	1
RPL15	60S ribosomal protein L15 isoform 1 [Homo sapiens]	1
CHRAC1	chromatin accessibility complex protein 1 [Homo sapiens]	1
RPLP1	60S acidic ribosomal protein P1 isoform 1 [Homo sapiens]	1
TFIP11	tuftelin-interacting protein 11 [Homo sapiens]	1
VCL	vinculin isoform meta-VCL [Homo sapiens]	1
HSPA4L	heat shock 70 kDa protein 4L [Homo sapiens]	1
JMJD4	jmjC domain-containing protein 4 isoform 2 [Homo sapiens]	1
IMPDH2	inosine-5'-monophosphate dehydrogenase 2 [Homo sapiens]	1
RPL37	60S ribosomal protein L37 [Homo sapiens]	1
HIVEP2	transcription factor HIVEP2 [Homo sapiens]	1
DBF4B	protein DBF4 homolog B isoform 1 [Homo sapiens]	1
RAD21	double-strand-break repair protein rad21 homolog [Homo sapiens]	1
RIC8A	synembryn-A [Homo sapiens]	1
DLST	dihydrolipoyllysine-residue succinyltransferase component of 2-oxoglutarate dehydrogenase complex, mitochondrial isoform 1 precursor [Homo sapiens]	1
C3orf37	UPF0361 protein C3orf37 [Homo sapiens]	1
ARHGEF17	rho guanine nucleotide exchange factor 17 [Homo sapiens]	1
ZNF323	zinc finger and SCAN domain-containing protein 31 isoform 1 [Homo sapiens]	1
S100A14	protein S100-A14 [Homo sapiens]	1
ARHGEF11	rho guanine nucleotide exchange factor 11 isoform 2 [Homo sapiens]	1
RPL34	60S ribosomal protein L34 [Homo sapiens]	1
SDPR	serum deprivation-response protein [Homo sapiens]	1
ASPRV1	retroviral-like aspartic protease 1 precursor [Homo sapiens]	1
SEC16A	protein transport protein Sec16A isoform 1 [Homo sapiens]	1
ARMC2	armadillo repeat-containing protein 2 [Homo sapiens]	1
FAM83H	protein FAM83H [Homo sapiens]	1
DYNC1H1	cytoplasmic dynein 1 heavy chain 1 [Homo sapiens]	1
LSM3	U6 snRNA-associated Sm-like protein LSm3 [Homo sapiens]	1
PNN	pinin [Homo sapiens]	1
HEATR7A	maestro heat-like repeat-containing protein family member 1 isoform 1 [Homo sapiens]	1
CBLN1	cerebellin-1 precursor [Homo sapiens]	1
SSR1	translocon-associated protein subunit alpha precursor [Homo sapiens]	1
MAL2	protein MAL2 [Homo sapiens]	1
GOT1	aspartate aminotransferase, cytoplasmic [Homo sapiens]	1
TBC1D8B	TBC1 domain family member 8B isoform a [Homo sapiens]	1
MAST4	microtubule-associated serine/threonine-protein kinase 4 isoform a [Homo sapiens]	1
METTL21A	protein-lysine methyltransferase METTL21A [Homo sapiens]	1
TOP2A	DNA topoisomerase 2-alpha [Homo sapiens]	1
MORC1	MORC family CW-type zinc finger protein 1 [Homo sapiens]	1
44809	septin-5 isoform 1 [Homo sapiens]	1
ARL8A	ADP-ribosylation factor-like protein 8A isoform 1 [Homo sapiens]	1
DDX56	probable ATP-dependent RNA helicase DDX56 isoform 1 [Homo sapiens]	1
SCO2	protein SCO2 homolog, mitochondrial precursor [Homo sapiens]	1
SERPINA1	alpha-1-antitrypsin precursor [Homo sapiens]	1
