# Supplementary material for: O-GlcNAcylated RALY Contributes to Hepatocellular Carcinoma Cells Proliferation by Regulating USP22 mRNA Nuclear Export
Source: Int J Biol Sci. 2024 Jul 1;20(9):3675–90. doi: 10.7150/ijbs.97397 (PMC11234212; doi:10.7150/ijbs.97397)
Supplement: Supplementary file 1 — Supplementary figures and tables. [file ijbsv20p3675s1.zip › Table S3.xlsx]

## Sheet: Table S3
Transcripts enriched in RALY immunoprecipitates
peak	annotation	geneId	transcriptId	distanceToTSS	SYMBOL	GENENAME	target1	target2	target3
1_6525359_6525759	3' UTR	ENSG00000171680	ENST00000675812	-5286	PLEKHG5	pleckstrin homology and RhoGEF domain containing G5	231	278	227
1_20744152_20744552	3' UTR	ENSG00000127483	ENST00000488722	5195	HP1BP3	heterochromatin protein 1 binding protein 3	797	865	828
1_28507153_28507553	Promoter (<=1kb)	ENSG00000274266	ENST00000364938	0	SNORA73A	small nucleolar RNA, H/ACA box 73A	1193	1399	1127
1_31938011_31938411	Promoter (<=1kb)	ENSG00000184007	ENST00000647444	0	PTP4A2	protein tyrosine phosphatase 4A2	132	122	108
1_38999201_38999601	Intron (ENST00000432648/ENSG00000174574, intron 2 of 4)	ENSG00000174574	ENST00000531822	7706	AKIRIN1	akirin 1	184	167	188
1_109100799_109101199	Promoter (<=1kb)	ENSG00000278249	ENST00000458748	607	SCARNA2	small Cajal body-specific RNA 2	188	219	175
1_151208142_151208542	Intron (ENST00000447555/ENSG00000143398, intron 1 of 3)	ENSG00000143398	ENST00000418435	-4975	PIP5K1A	phosphatidylinositol-4-phosphate 5-kinase type 1 alpha	95	145	83
1_151220974_151221374	Promoter (2-3kb)	ENSG00000143398	ENST00000468772	-2506	PIP5K1A	phosphatidylinositol-4-phosphate 5-kinase type 1 alpha	118	136	105
1_168242615_168243015	3' UTR	ENSG00000214262	ENST00000604892	4189	ANKRD36BP1	ankyrin repeat domain 36B pseudogene 1	889	995	891
1_168248299_168248699	Promoter (<=1kb)	ENSG00000214262	ENST00000358576	-957	ANKRD36BP1	ankyrin repeat domain 36B pseudogene 1	838	1086	816
1_168250378_168250778	3' UTR	ENSG00000214262	ENST00000358576	-3036	ANKRD36BP1	ankyrin repeat domain 36B pseudogene 1	778	806	757
1_179862381_179862781	3' UTR	ENSG00000169905	ENST00000483123	14991	TOR1AIP2	torsin 1A interacting protein 2	778	880	806
1_179865225_179865625	5' UTR	ENSG00000169905	ENST00000483123	12147	TOR1AIP2	torsin 1A interacting protein 2	1432	1661	1532
1_204403741_204404141	Promoter (2-3kb)	ENSG00000158615	ENST00000687263	-2143	PPP1R15B	protein phosphatase 1 regulatory subunit 15B	859	989	903
1_204409625_204410025	Promoter (1-2kb)	ENSG00000288934	ENST00000686928	-1355	NA	NA	810	906	861
1_204411121_204411521	Promoter (<=1kb)	ENSG00000288934	ENST00000686928	0	NA	NA	523	581	543
1_204551640_204552040	3' UTR	ENSG00000198625	ENST00000444261	8852	MDM4	MDM4 regulator of p53	371	407	364
1_204553522_204553922	3' UTR	ENSG00000200408	ENST00000363538	8599	RNA5SP74	RNA, 5S ribosomal pseudogene 74	534	636	592
1_204556768_204557168	3' UTR	ENSG00000200408	ENST00000363538	5353	RNA5SP74	RNA, 5S ribosomal pseudogene 74	288	314	317
10_68746536_68746936	Intron (ENST00000630771/ENSG00000060339, intron 6 of 23)	ENSG00000283551	ENST00000636377	-8236	SNORD98	small nucleolar RNA, C/D box 98	145	168	125
10_86452524_86452924	Intron (ENST00000298767/ENSG00000062650, intron 14 of 18)	ENSG00000062650	ENST00000484070	-8493	WAPL	WAPL cohesin release factor	108	140	111
10_118682340_118682740	3' UTR	ENSG00000151893	ENST00000490610	4041	CACUL1	CDK2 associated cullin domain 1	352	475	390
10_118754642_118755042	Promoter (<=1kb)	ENSG00000151893	ENST00000369151	0	CACUL1	CDK2 associated cullin domain 1	145	183	143
11_3365072_3365472	Promoter (1-2kb)	ENSG00000005801	ENST00000528636	1647	ZNF195	zinc finger protein 195	238	313	233
11_3367280_3367680	Promoter (<=1kb)	ENSG00000005801	ENST00000528636	-162	ZNF195	zinc finger protein 195	175	210	185
11_3368624_3369024	Promoter (1-2kb)	ENSG00000005801	ENST00000528636	-1506	ZNF195	zinc finger protein 195	248	335	296
11_14479208_14479608	Promoter (<=1kb)	ENSG00000251991	ENST00000516182	317	RNU7-49P	RNA, U7 small nuclear 49 pseudogene	100	94	85
11_57413680_57414080	Promoter (2-3kb)	ENSG00000134802	ENST00000525205	2573	SLC43A3	solute carrier family 43 member 3	223	212	215
11_62796670_62797070	Promoter (<=1kb)	ENSG00000162231	ENST00000533048	0	NXF1	nuclear RNA export factor 1	120	142	142
11_64201746_64202146	Promoter (<=1kb)	ENSG00000168439	ENST00000355603	-259	STIP1	stress induced phosphoprotein 1	139	195	155
11_66351480_66351880	Intron (ENST00000581155/ENSG00000255468, intron 1 of 1)	ENSG00000255468	ENST00000580881	3266	LOC102724064	uncharacterized LOC102724064	304	364	316
11_66652652_66653052	Intron (ENST00000396053/ENSG00000173933, intron 2 of 2)	ENSG00000173933	ENST00000515838	8903	RBM4	RNA binding motif protein 4	181	177	195
11_66655532_66655932	Intron (ENST00000396053/ENSG00000173933, intron 2 of 2)	ENSG00000173914	ENST00000534198	10563	RBM4B	RNA binding motif protein 4B	226	291	222
11_66656748_66657148	Intron (ENST00000396053/ENSG00000173933, intron 2 of 2)	ENSG00000173914	ENST00000534198	9347	RBM4B	RNA binding motif protein 4B	170	178	136
11_68082231_68082631	Promoter (<=1kb)	ENSG00000110721	ENST00000530730	-134	CHKA	choline kinase alpha	447	538	495
11_68088464_68088864	Promoter (1-2kb)	ENSG00000110721	ENST00000528235	1016	CHKA	choline kinase alpha	465	526	489
11_68090935_68091335	Promoter (1-2kb)	ENSG00000110721	ENST00000528235	-1056	CHKA	choline kinase alpha	428	460	468
11_68093480_68093880	Intron (ENST00000265689/ENSG00000110721, intron 2 of 11)	ENSG00000110721	ENST00000528235	-3601	CHKA	choline kinase alpha	452	522	468
11_68094631_68095031	Intron (ENST00000265689/ENSG00000110721, intron 2 of 11)	ENSG00000110721	ENST00000528235	-4752	CHKA	choline kinase alpha	366	450	356
11_68096080_68096480	Intron (ENST00000265689/ENSG00000110721, intron 2 of 11)	ENSG00000110721	ENST00000528235	-6201	CHKA	choline kinase alpha	397	492	397
11_68430149_68430549	Intron (ENST00000294304/ENSG00000162337, intron 17 of 22)	ENSG00000162337	ENST00000533695	-8044	LRP5	LDL receptor related protein 5	125	117	96
11_68467267_68467667	Intron (ENST00000530427/ENSG00000110075, intron 1 of 4)	ENSG00000110075	ENST00000529710	6455	PPP6R3	protein phosphatase 6 regulatory subunit 3	132	149	121
11_68468830_68469230	Intron (ENST00000530427/ENSG00000110075, intron 1 of 4)	ENSG00000110075	ENST00000529710	8018	PPP6R3	protein phosphatase 6 regulatory subunit 3	135	155	127
11_68471338_68471738	Intron (ENST00000530427/ENSG00000110075, intron 1 of 4)	ENSG00000110075	ENST00000529710	10526	PPP6R3	protein phosphatase 6 regulatory subunit 3	83	112	104
11_68925677_68926077	Promoter (<=1kb)	ENSG00000132740	ENST00000568742	-119	IGHMBP2	immunoglobulin mu DNA binding protein 2	89	142	119
11_70418072_70418472	Promoter (1-2kb)	ENSG00000085733	ENST00000532334	1333	CTTN	cortactin	328	387	335
11_70419114_70419514	Promoter (<=1kb)	ENSG00000085733	ENST00000527962	-611	CTTN	cortactin	250	322	266
11_117169206_117169606	3' UTR	ENSG00000149577	ENST00000532960	-9130	SIDT2	SID1 transmembrane family member 2	1038	1253	1072
11_117170246_117170646	3' UTR	ENSG00000149577	ENST00000532960	-8090	SIDT2	SID1 transmembrane family member 2	780	1035	875
11_118227588_118227988	Promoter (2-3kb)	ENSG00000160593	ENST00000640745	-2495	JAML	junction adhesion molecule like	514	698	570
11_118999046_118999446	Promoter (<=1kb)	ENSG00000186166	ENST00000580556	6	CENATAC	centrosomal AT-AC splicing factor	85	98	106
12_6597476_6597876	Promoter (1-2kb)	ENSG00000111642	ENST00000647483	-1447	CHD4	chromodomain helicase DNA binding protein 4	110	117	102
12_49757391_49757791	Promoter (<=1kb)	ENSG00000139644	ENST00000547013	-416	TMBIM6	transmembrane BAX inhibitor motif containing 6	166	241	170
12_53456528_53456928	Promoter (<=1kb)	ENSG00000197111	ENST00000550585	589	PCBP2	poly(rC) binding protein 2	121	119	154
12_94423843_94424243	Promoter (<=1kb)	ENSG00000213250	ENST00000525031	726	NA	NA	384	427	479
12_110400398_110400798	Promoter (2-3kb)	ENSG00000196510	ENST00000552170	2866	ANAPC7	anaphase promoting complex subunit 7	109	126	120
12_123584479_123584879	Promoter (<=1kb)	ENSG00000086598	ENST00000438031	0	TMED2	transmembrane p24 trafficking protein 2	260	317	206
14_21258730_21259130	Intron (ENST00000336053/ENSG00000092199, intron 1 of 6)	ENSG00000092199	ENST00000556897	3547	HNRNPC	heterogeneous nuclear ribonucleoprotein C	288	292	288
14_55068330_55068730	3' UTR	ENSG00000289523	ENST00000689806	4328	NA	NA	571	625	683
15_41281458_41281858	Promoter (2-3kb)	ENSG00000247556	ENST00000558457	-2132	OIP5-AS1	OIP5 antisense RNA 1	1486	1716	1533
15_42392837_42393237	Promoter (<=1kb)	ENSG00000092529	ENST00000673658	128	CAPN3	calpain 3	267	304	276
15_63592944_63593344	Promoter (1-2kb)	ENSG00000259248	ENST00000559861	1360	USP3-AS1	USP3 antisense RNA 1	284	336	326
16_1611719_1612119	Promoter (<=1kb)	ENSG00000187535	ENST00000426508	0	IFT140	intraflagellar transport 140	73	100	72
16_30075440_30075840	Promoter (<=1kb)	ENSG00000149923	ENST00000563732	-138	PPP4C	protein phosphatase 4 catalytic subunit	231	283	215
16_30531928_30532328	Promoter (2-3kb)	ENSG00000235560	ENST00000457283	-2424	LOC107984875	uncharacterized LOC107984875	279	373	275
16_30540823_30541223	Promoter (2-3kb)	ENSG00000260494	ENST00000569728	-2593	NA	NA	395	434	390
16_31181476_31181876	Promoter (1-2kb)	ENSG00000089280	ENST00000568685	1326	FUS	FUS RNA binding protein	226	255	211
16_70670229_70670629	Intron (ENST00000338779/ENSG00000132613, intron 11 of 14)	ENSG00000132613	ENST00000562883	7710	MTSS2	MTSS I-BAR domain containing 2	205	212	187
17_4366276_4366676	Promoter (<=1kb)	ENSG00000132388	ENST00000396981	0	UBE2G1	ubiquitin conjugating enzyme E2 G1	118	138	113
17_21008197_21008597	Intron (ENST00000261497/ENSG00000124422, intron 8 of 12)	ENSG00000124422	ENST00000478443	3017	USP22	ubiquitin specific peptidase 22	147	196	164
17_38656767_38657167	Distal Intergenic	ENSG00000273604	ENST00000621654	17790	EPOP	elongin BC and polycomb repressive complex 2 associated protein	289	355	284
17_38825608_38826008	Promoter (<=1kb)	ENSG00000274054	ENST00000622232	0	MIR4727	microRNA 4727	130	153	132
17_42581092_42581492	3' UTR	ENSG00000131470	ENST00000253789	-3262	PSMC3IP	PSMC3 interacting protein	409	485	342
17_44925822_44926222	3' UTR	ENSG00000186185	ENST00000585687	7754	KIF18B	kinesin family member 18B	364	429	359
17_55405344_55405744	Intron (ENST00000262065/ENSG00000108960, intron 4 of 6)	ENSG00000108960	ENST00000577038	16053	MMD	monocyte to macrophage differentiation associated	135	190	178
17_59838643_59839043	Promoter (<=1kb)	ENSG00000062716	ENST00000587470	693	VMP1	vacuole membrane protein 1	1004	1312	1038
17_59840553_59840953	Promoter (<=1kb)	ENSG00000284190	ENST00000362134	-313	MIR21	microRNA 21	774	933	793
18_50393472_50393872	3' UTR	ENSG00000154839	ENST00000494518	18412	SKA1	spindle and kinetochore associated complex subunit 1	149	181	164
19_2462408_2462808	Promoter (<=1kb)	ENSG00000267201	ENST00000587826	-224	LINC01775	long intergenic non-protein coding RNA 1775	102	137	108
19_2545953_2546353	Intron (ENST00000382159/ENSG00000176533, intron 3 of 4)	ENSG00000105694	ENST00000590044	7842	NA	NA	328	393	336
19_6704279_6704679	Promoter (1-2kb)	ENSG00000125730	ENST00000602053	-1408	C3	complement C3	172	208	143
19_10222624_10223024	3' UTR	ENSG00000264266	ENST00000585009	-7389	MIR4322	microRNA 4322	375	428	386
19_10675603_10676003	Promoter (1-2kb)	ENSG00000129351	ENST00000589485	-1202	ILF3	interleukin enhancer binding factor 3	229	297	242
19_10676726_10677126	Promoter (<=1kb)	ENSG00000129351	ENST00000589485	-79	ILF3	interleukin enhancer binding factor 3	177	230	225
19_11093795_11094195	Intron (ENST00000557933/ENSG00000130164, intron 1 of 17)	ENSG00000130164	ENST00000252444	3197	LDLR	low density lipoprotein receptor	159	156	106
19_11096464_11096864	Intron (ENST00000557933/ENSG00000130164, intron 1 of 17)	ENSG00000130164	ENST00000252444	5866	LDLR	low density lipoprotein receptor	157	182	175
19_11105947_11106347	Promoter (<=1kb)	ENSG00000130164	ENST00000558528	-9	LDLR	low density lipoprotein receptor	286	362	304
19_11112267_11112667	Promoter (<=1kb)	ENSG00000130164	ENST00000559340	-704	LDLR	low density lipoprotein receptor	174	198	171
19_17581899_17582299	Promoter (1-2kb)	ENSG00000130309	ENST00000593832	1949	COLGALT1	collagen beta(1-O)galactosyltransferase 1	360	451	363
19_21848695_21849095	Promoter (2-3kb)	ENSG00000198521	ENST00000598381	2873	ZNF43	zinc finger protein 43	120	132	114
19_34400193_34400593	Promoter (<=1kb)	ENSG00000266953	ENST00000606020	0	NA	NA	413	549	463
19_38762508_38762908	Intron (ENST00000601953/ENSG00000182472, intron 1 of 19)	ENSG00000182472	ENST00000601953	6996	CAPN12	calpain 12	140	206	143
19_43585996_43586396	3' UTR	ENSG00000234465	ENST00000562365	4960	PINLYP	phospholipase A2 inhibitor and LY6/PLAUR domain containing	452	554	429
19_43586595_43586995	3' UTR	ENSG00000234465	ENST00000562365	5559	PINLYP	phospholipase A2 inhibitor and LY6/PLAUR domain containing	496	515	562
19_43588682_43589082	3' UTR	ENSG00000167378	ENST00000601520	3925	IRGQ	immunity related GTPase Q	544	631	575
19_43590317_43590717	Promoter (2-3kb)	ENSG00000167378	ENST00000601520	2290	IRGQ	immunity related GTPase Q	489	568	497
19_43591146_43591546	Promoter (1-2kb)	ENSG00000167378	ENST00000601520	1461	IRGQ	immunity related GTPase Q	364	466	326
19_43591828_43592228	Promoter (<=1kb)	ENSG00000167378	ENST00000601520	779	IRGQ	immunity related GTPase Q	323	382	278
19_43592475_43592875	Promoter (<=1kb)	ENSG00000167378	ENST00000601520	132	IRGQ	immunity related GTPase Q	342	414	289
19_45424486_45424886	Promoter (<=1kb)	ENSG00000012061	ENST00000589165	-120	ERCC1	ERCC excision repair 1, endonuclease non-catalytic subunit	115	161	113
19_49519472_49519872	Intron (ENST00000596147/ENSG00000104870, intron 1 of 1)	ENSG00000104870	ENST00000598076	5415	FCGRT	Fc fragment of IgG receptor and transporter	99	146	89
19_52188732_52189132	Promoter (<=1kb)	ENSG00000105568	ENST00000490868	-916	PPP2R1A	protein phosphatase 2 scaffold subunit Aalpha	99	139	128
19_57253267_57253667	Exon (ENST00000414468/ENSG00000204524, exon 4 of 4)	ENSG00000268713	ENST00000600047	-7687	NA	NA	213	243	276
19_57254488_57254888	3' UTR	ENSG00000268713	ENST00000600047	-6466	NA	NA	300	359	386
19_57256875_57257275	3' UTR	ENSG00000268713	ENST00000600047	-4079	NA	NA	344	474	316
19_57260091_57260491	Promoter (<=1kb)	ENSG00000268713	ENST00000600047	-863	NA	NA	300	351	338
19_57261570_57261970	Promoter (<=1kb)	ENSG00000268713	ENST00000600047	217	NA	NA	223	254	275
19_57292263_57292663	Promoter (1-2kb)	ENSG00000279541	ENST00000623072	1806	NA	NA	953	1095	1092
19_57293481_57293881	Promoter (<=1kb)	ENSG00000279541	ENST00000623072	588	NA	NA	1084	1263	1134
19_57300193_57300593	Promoter (2-3kb)	ENSG00000288899	ENST00000688255	2683	NA	NA	609	720	518
2_11642354_11642754	3' UTR	ENSG00000230044	ENST00000399740	23215	CDK8P1	cyclin dependent kinase 8 pseudogene 1	203	254	190
2_21030556_21030956	Intron (ENST00000233242/ENSG00000084674, intron 10 of 28)	ENSG00000280390	ENST00000624225	7061	NA	NA	263	328	297
2_26780523_26780923	3' UTR	ENSG00000115163	ENST00000472719	-5104	CENPA	centromere protein A	255	290	266
2_64017606_64018006	Promoter (1-2kb)	ENSG00000143952	ENST00000409558	1066	VPS54	VPS54 subunit of GARP complex	187	247	156
20_32852014_32852414	Promoter (1-2kb)	ENSG00000260536	ENST00000565572	1843	NA	NA	662	742	688
20_32855153_32855553	Promoter (<=1kb)	ENSG00000260536	ENST00000565572	-897	NA	NA	812	932	853
20_32856864_32857264	Promoter (<=1kb)	ENSG00000260257	ENST00000569087	244	NA	NA	502	627	473
20_32857946_32858346	Promoter (<=1kb)	ENSG00000215529	ENST00000400522	-577	EFCAB8	EF-hand calcium binding domain 8	513	656	576
20_35733754_35734154	Promoter (<=1kb)	ENSG00000131051	ENST00000492779	-949	RBM39	RNA binding motif protein 39	326	426	412
20_36591020_36591420	Exon (ENST00000373874/ENSG00000118707, exon 3 of 3)	ENSG00000118707	ENST00000558465	12096	TGIF2	TGFB induced factor homeobox 2	581	537	618
20_36593368_36593768	3' UTR	ENSG00000101084	ENST00000344795	-12011	RAB5IF	RAB5 interacting factor	662	855	713
20_49086695_49087095	Intron (ENST00000396192/ENSG00000124207, intron 15 of 23)	ENSG00000124207	ENST00000469700	-3668	CSE1L	chromosome segregation 1 like	131	173	116
20_50731427_50731827	Promoter (<=1kb)	ENSG00000124171	ENST00000371610	0	PARD6B	par-6 family cell polarity regulator beta	88	101	117
20_50750007_50750407	Exon (ENST00000371610/ENSG00000124171, exon 3 of 3)	ENSG00000124171	ENST00000396039	18343	PARD6B	par-6 family cell polarity regulator beta	495	590	568
20_50751908_50752308	3' UTR	ENSG00000124171	ENST00000396039	20244	PARD6B	par-6 family cell polarity regulator beta	390	545	439
22_22320320_22320720	Promoter (1-2kb)	ENSG00000211643	ENST00000390289	1594	NA	NA	158	243	175
22_29499894_29500294	Distal Intergenic	ENSG00000100296	ENST00000472164	11148	THOC5	THO complex 5	331	358	266
3_10141814_10142214	Promoter (<=1kb)	ENSG00000134086	ENST00000345392	27	VHL	von Hippel-Lindau tumor suppressor	141	162	130
3_49118661_49119061	Promoter (<=1kb)	ENSG00000172046	ENST00000464931	-951	USP19	ubiquitin specific peptidase 19	74	117	90
3_197954369_197954769	Promoter (<=1kb)	ENSG00000182899	ENST00000474640	807	RPL35A	ribosomal protein L35a	126	129	113
4_1834955_1835355	Promoter (2-3kb)	ENSG00000168924	ENST00000511977	-2077	LETM1	leucine zipper and EF-hand containing transmembrane protein 1	221	340	241
4_1835801_1836201	Promoter (2-3kb)	ENSG00000168924	ENST00000511977	-2923	LETM1	leucine zipper and EF-hand containing transmembrane protein 1	395	479	416
4_2504060_2504460	Promoter (1-2kb)	ENSG00000251229	ENST00000508865	1819	NA	NA	99	135	93
4_37611180_37611580	3' UTR	ENSG00000248936	ENST00000503034	-22306	NA	NA	765	954	807
4_37612558_37612958	3' UTR	ENSG00000248936	ENST00000503034	-23684	NA	NA	686	806	712
4_39708476_39708876	Promoter (1-2kb)	ENSG00000252975	ENST00000517166	1300	NA	NA	110	141	125
4_39709522_39709922	Promoter (<=1kb)	ENSG00000252975	ENST00000517166	254	NA	NA	91	91	108
4_39710121_39710521	Promoter (<=1kb)	ENSG00000252975	ENST00000517166	0	NA	NA	81	103	98
5_69555289_69555689	3' UTR	ENSG00000183474	ENST00000380729	-4502	GTF2H2C	GTF2H2 family member C	91	131	91
5_140669546_140669946	Promoter (<=1kb)	ENSG00000120314	ENST00000520764	626	WDR55	WD repeat domain 55	427	515	406
6_17670314_17670714	Intron (ENST00000537253/ENSG00000124789, intron 5 of 22)	ENSG00000272269	ENST00000606771	-35543	NUP153-AS1	NUP153 antisense RNA 1	130	160	159
6_21231719_21232119	3' UTR	ENSG00000145996	ENST00000476517	30908	CDKAL1	CDK5 regulatory subunit associated protein 1 like 1	229	302	220
6_31650731_31651131	Promoter (<=1kb)	ENSG00000204463	ENST00000434444	789	BAG6	BAG cochaperone 6	181	284	269
6_31836322_31836722	Promoter (<=1kb)	ENSG00000204387	ENST00000395788	-121	SNHG32	small nucleolar RNA host gene 32	743	963	682
6_32978337_32978737	Promoter (<=1kb)	ENSG00000204256	ENST00000482838	-945	BRD2	bromodomain containing 2	385	428	405
6_32979252_32979652	Promoter (<=1kb)	ENSG00000204256	ENST00000482838	-30	BRD2	bromodomain containing 2	351	467	377
6_42078290_42078690	3' UTR	ENSG00000261068	ENST00000562471	15569	NA	NA	184	199	152
6_159680001_159680401	3' UTR	ENSG00000112096	ENST00000535459	7947	SOD2	superoxide dismutase 2	1598	2067	1426
6_159681171_159681571	3' UTR	ENSG00000112096	ENST00000535459	6777	SOD2	superoxide dismutase 2	1049	1213	1001
6_159681618_159682018	3' UTR	ENSG00000112096	ENST00000535459	6330	SOD2	superoxide dismutase 2	1378	1664	1442
7_6448350_6448750	Promoter (<=1kb)	ENSG00000164535	ENST00000483716	-380	DAGLB	diacylglycerol lipase beta	307	400	292
7_6461236_6461636	3' UTR	ENSG00000136240	ENST00000454368	8770	KDELR2	KDEL endoplasmic reticulum protein retention receptor 2	1129	1471	1126
7_26195338_26195738	Exon (ENST00000495810/ENSG00000122566, exon 7 of 7)	ENSG00000122566	ENST00000677075	4404	HNRNPA2B1	heterogeneous nuclear ribonucleoprotein A2/B1	534	613	604
7_66114067_66114467	Promoter (<=1kb)	ENSG00000241258	ENST00000360415	-137	CRCP	CGRP receptor component	284	406	294
7_100610778_100611178	Promoter (<=1kb)	ENSG00000106330	ENST00000223054	-924	MOSPD3	motile sperm domain containing 3	156	243	199
7_139023964_139024364	Downstream (1-2kb)	ENSG00000146858	ENST00000275766	11678	ZC3HAV1L	zinc finger CCCH-type containing, antiviral 1 like	1289	1795	1502
7_139035700_139036100	Promoter (<=1kb)	ENSG00000146858	ENST00000275766	0	ZC3HAV1L	zinc finger CCCH-type containing, antiviral 1 like	181	183	165
8_22244141_22244541	Promoter (<=1kb)	ENSG00000208037	ENST00000385302	502	MIR320A	microRNA 320a	114	132	118
8_94939788_94940188	Exon (ENST00000448464/ENSG00000164938, exon 3 of 5)	ENSG00000164938	ENST00000448464	9178	TP53INP1	tumor protein p53 inducible nuclear protein 1	105	114	133
9_6555805_6556205	Promoter (<=1kb)	ENSG00000178445	ENST00000639639	-877	GLDC	glycine decarboxylase	126	166	130
9_19103278_19103678	Promoter (<=1kb)	ENSG00000147874	ENST00000380502	-375	HAUS6	HAUS augmin like complex subunit 6	136	188	156
9_103204604_103205004	Intron (ENST00000411575/ENSG00000225564, intron 7 of 9)	ENSG00000225564	ENST00000425157	48262	LINC01492	long intergenic non-protein coding RNA 1492	1045	1190	1165
9_120799061_120799461	Exon (ENST00000464488/ENSG00000214654, exon 3 of 3)	ENSG00000214654	ENST00000437707	5559	NA	NA	101	127	125
9_131395495_131395895	Promoter (1-2kb)	ENSG00000288701	ENST00000682501	1403	NA	NA	92	93	111
9_131406808_131407208	Intron (ENST00000682525/ENSG00000288701, intron 1 of 1)	ENSG00000288701	ENST00000682501	12716	NA	NA	83	88	107
9_136453068_136453468	Promoter (<=1kb)	ENSG00000148396	ENST00000688461	-723	SEC16A	SEC16 homolog A, endoplasmic reticulum export factor	88	98	113
9_136888395_136888795	Promoter (<=1kb)	ENSG00000127191	ENST00000414589	-740	TRAF2	TNF receptor associated factor 2	85	135	86
9_136893402_136893802	Intron (ENST00000419057/ENSG00000127191, intron 2 of 5)	ENSG00000127191	ENST00000414589	3868	TRAF2	TNF receptor associated factor 2	90	106	82
X_16771490_16771890	Distal Intergenic	ENSG00000238709	ENST00000458744	3647	RNU7-56P	RNA, U7 small nuclear 56 pseudogene	98	156	121
X_151405420_151405820	3' UTR	ENSG00000160131	ENST00000330374	8215	VMA21	vacuolar ATPase assembly factor VMA21	716	847	773
X_151406952_151407352	3' UTR	ENSG00000160131	ENST00000330374	9747	VMA21	vacuolar ATPase assembly factor VMA21	849	1061	845
X_151407516_151407916	3' UTR	ENSG00000160131	ENST00000330374	10311	VMA21	vacuolar ATPase assembly factor VMA21	722	874	810
19_18365661_18366061	3' UTR	ENSG00000130517	ENST00000595552	8156	PGPEP1	pyroglutamyl-peptidase I	348	419	307
