# Supplementary material for: O-GlcNAcylated RALY Contributes to Hepatocellular Carcinoma Cells Proliferation by Regulating USP22 mRNA Nuclear Export
Source: Int J Biol Sci. 2024 Jul 1;20(9):3675–90. doi: 10.7150/ijbs.97397 (PMC11234212; doi:10.7150/ijbs.97397)
Supplement: Supplementary file 1 — Supplementary figures and tables. [file ijbsv20p3675s1.zip › Table S4.xlsx]

## Sheet: Table S4
RNA-seq results of differentially expressed genes in siRALY-transfected Hep3B cells
geneid	name	log2FC	Pvalue	Padj	trend
ENSG00000140465	CYP1A1	-3.72175	3.68e-265	1.16e-260	DOWN
ENSG00000142871	CCN1	-2.92378	2.04e-210	3.22e-206	DOWN
ENSG00000118523	CCN2	-2.57783	3.23e-181	3.4e-177	DOWN
ENSG00000206538	VGLL3	-3.33495	2.83e-165	2.23e-161	DOWN
ENSG00000108244	KRT23	-1.82853	5.78e-151	3.64e-147	DOWN
ENSG00000163347	CLDN1	-1.28856	3.59e-141	1.89e-137	DOWN
ENSG00000146592	CREB5	-2.26738	1.32e-136	5.95e-133	DOWN
ENSG00000114019	AMOTL2	-1.89354	9.86e-132	3.89e-128	DOWN
ENSG00000020577	SAMD4A	-2.10282	3.25e-128	1.14e-124	DOWN
ENSG00000131016	AKAP12	-2.22639	4.66e-125	1.47e-121	DOWN
ENSG00000129474	AJUBA	-1.77831	1.4e-118	4.01e-115	DOWN
ENSG00000168994	PXDC1	-2.12295	1.41e-116	3.71e-113	DOWN
ENSG00000109321	AREG	-1.86948	4.75e-115	1.15e-111	DOWN
ENSG00000170542	SERPINB9	-2.06793	2.73e-113	6.14e-110	DOWN
ENSG00000159840	ZYX	-1.79186	6.98e-113	1.47e-109	DOWN
ENSG00000109790	KLHL5	-1.32544	2.27e-112	4.47e-109	DOWN
ENSG00000173559	NABP1	-1.95499	1.78e-111	3.29e-108	DOWN
ENSG00000129116	PALLD	-1.66873	4.3e-109	7.52e-106	DOWN
ENSG00000106366	SERPINE1	-2.07835	4.95e-103	8.22e-100	DOWN
ENSG00000137801	THBS1	-1.44389	5.23e-102	8.24e-99	DOWN
ENSG00000006327	TNFRSF12A	-1.63984	4.04e-101	6.06e-98	DOWN
ENSG00000125845	BMP2	-1.72145	5.5e-99	7.88e-96	DOWN
ENSG00000142627	EPHA2	-1.62905	2.76e-93	3.79e-90	DOWN
ENSG00000130513	GDF15	-1.69211	2.61e-90	3.43e-87	DOWN
ENSG00000164023	SGMS2	-2.67398	1.12e-89	1.41e-86	DOWN
ENSG00000134294	SLC38A2	-1.26349	2.62e-89	3.18e-86	DOWN
ENSG00000150938	CRIM1	-1.92605	1.43e-87	1.67e-84	DOWN
ENSG00000107249	GLIS3	-1.8463	2.37e-87	2.66e-84	DOWN
ENSG00000159176	CSRP1	-1.54468	2.19e-84	2.38e-81	DOWN
ENSG00000128342	LIF	-2.42049	1.16e-83	1.22e-80	DOWN
ENSG00000134215	VAV3	2.15505	2.36e-82	2.4e-79	UP
ENSG00000198431	TXNRD1	-1.15553	8.91e-81	8.78e-78	DOWN
ENSG00000137331	IER3	-1.62172	3.44e-80	3.28e-77	DOWN
ENSG00000101384	JAG1	-1.40462	4.99e-78	4.63e-75	DOWN
ENSG00000171552	BCL2L1	-1.1714	1.76e-76	1.58e-73	DOWN
ENSG00000138772	ANXA3	-1.59509	1.28e-73	1.12e-70	DOWN
ENSG00000137962	ARHGAP29	-1.29313	1.9e-73	1.62e-70	DOWN
ENSG00000065809	FAM107B	-1.09006	1.37e-72	1.14e-69	DOWN
ENSG00000122870	BICC1	-1.2328	3.77e-72	3.05e-69	DOWN
ENSG00000155096	AZIN1	-1.07589	3.88e-72	3.06e-69	DOWN
ENSG00000133818	RRAS2	-1.46307	1.98e-71	1.52e-68	DOWN
ENSG00000184009	ACTG1	-1.04199	1.47e-70	1.1e-67	DOWN
ENSG00000173227	SYT12	-1.86329	4.12e-70	3.02e-67	DOWN
ENSG00000188549	CCDC9B	-1.60233	9.39e-70	6.73e-67	DOWN
ENSG00000100345	MYH9	-1.12075	2.61e-68	1.83e-65	DOWN
ENSG00000126773	PCNX4	-1.14745	5.21e-68	3.54e-65	DOWN
ENSG00000050405	LIMA1	-1.2726	5.28e-68	3.54e-65	DOWN
ENSG00000035403	VCL	-1.36838	1.31e-67	8.6e-65	DOWN
ENSG00000120129	DUSP1	-1.94009	4.42e-67	2.84e-64	DOWN
ENSG00000179820	MYADM	-1.6857	1.07e-66	6.75e-64	DOWN
ENSG00000163659	TIPARP	-1.28624	6.81e-66	4.21e-63	DOWN
ENSG00000165997	ARL5B	-1.03988	7.09e-66	4.3e-63	DOWN
ENSG00000100592	DAAM1	-1.36813	1.47e-65	8.76e-63	DOWN
ENSG00000154127	UBASH3B	-1.79211	2.24e-65	1.31e-62	DOWN
ENSG00000275342	PRAG1	-1.39987	5.16e-65	2.96e-62	DOWN
ENSG00000143384	MCL1	-1.0053	2.52e-64	1.42e-61	DOWN
ENSG00000163110	PDLIM5	-1.17788	2.79e-64	1.54e-61	DOWN
ENSG00000169432	SCN9A	-1.28229	4e-64	2.17e-61	DOWN
ENSG00000006576	PHTF2	-1.27003	6.61e-64	3.53e-61	DOWN
ENSG00000163545	NUAK2	-1.53004	3.68e-63	1.93e-60	DOWN
ENSG00000163251	FZD5	-1.21868	7.47e-62	3.86e-59	DOWN
ENSG00000085377	PREP	-1.26514	8.06e-62	4.1e-59	DOWN
ENSG00000006468	ETV1	1.31388	9.69e-62	4.85e-59	UP
ENSG00000168386	FILIP1L	-1.24758	3.22e-61	1.59e-58	DOWN
ENSG00000164741	DLC1	-1.33106	9.73e-61	4.72e-58	DOWN
ENSG00000143878	RHOB	-1.10188	1.58e-58	7.57e-56	DOWN
ENSG00000075426	FOSL2	-2.32101	2.81e-58	1.32e-55	DOWN
ENSG00000131711	MAP1B	-1.54405	4.01e-57	1.86e-54	DOWN
ENSG00000180616	SSTR2	1.64501	2.49e-56	1.14e-53	UP
ENSG00000167657	DAPK3	-1.21422	1.39e-55	6.25e-53	DOWN
ENSG00000152104	PTPN14	-1.42806	2.68e-55	1.19e-52	DOWN
ENSG00000185002	RFX6	2.91461	8.33e-55	3.65e-52	UP
ENSG00000115904	SOS1	-1.15565	1.79e-54	7.75e-52	DOWN
ENSG00000102760	RGCC	-3.11252	4.45e-54	1.89e-51	DOWN
ENSG00000073712	FERMT2	-1.14272	9.57e-54	4.02e-51	DOWN
ENSG00000103257	SLC7A5	-1.26744	1.41e-53	5.84e-51	DOWN
ENSG00000184226	PCDH9	-1.92241	2.07e-52	8.47e-50	DOWN
ENSG00000111859	NEDD9	-1.14968	2.31e-52	9.33e-50	DOWN
ENSG00000153823	PID1	1.83206	4.44e-52	1.77e-49	UP
ENSG00000150457	LATS2	-1.26471	6.03e-52	2.38e-49	DOWN
ENSG00000090530	P3H2	-1.97902	1.66e-51	6.45e-49	DOWN
ENSG00000106351	AGFG2	1.51007	2.14e-51	8.21e-49	UP
ENSG00000150782	IL18	-2.33553	2.86e-51	1.09e-48	DOWN
ENSG00000176014	TUBB6	-1.61906	1.5e-50	5.58e-48	DOWN
ENSG00000140416	TPM1	-1.37954	4.49e-50	1.65e-47	DOWN
ENSG00000196083	IL1RAP	-1.02326	5.69e-50	2.06e-47	DOWN
ENSG00000111110	PPM1H	1.21681	8.94e-50	3.19e-47	UP
ENSG00000151718	WWC2	-1.09788	9e-50	3.19e-47	DOWN
ENSG00000211455	STK38L	-1.38083	1.27e-49	4.47e-47	DOWN
ENSG00000105088	OLFM2	-1.48382	1.8e-49	6.24e-47	DOWN
ENSG00000140941	MAP1LC3B	-1.08264	4.62e-49	1.58e-46	DOWN
ENSG00000138061	CYP1B1	-2.64729	6.87e-49	2.33e-46	DOWN
ENSG00000163083	INHBB	-1.27507	1.14e-48	3.82e-46	DOWN
ENSG00000124882	EREG	-1.20108	1.82e-48	6.05e-46	DOWN
ENSG00000198517	MAFK	-1.45734	8.62e-48	2.83e-45	DOWN
ENSG00000109079	TNFAIP1	-1.06222	9.27e-48	3.01e-45	DOWN
ENSG00000176597	B3GNT5	-1.23851	9.45e-48	3.04e-45	DOWN
ENSG00000099860	GADD45B	-1.72925	9.7e-48	3.09e-45	DOWN
ENSG00000198853	RUSC2	-1.18851	1.96e-47	6.18e-45	DOWN
ENSG00000177425	PAWR	-1.04977	2.56e-47	7.98e-45	DOWN
ENSG00000147883	CDKN2B	-1.46655	9.43e-47	2.91e-44	DOWN
ENSG00000134954	ETS1	-2.99018	1.38e-46	4.24e-44	DOWN
ENSG00000145632	PLK2	-1.62389	1.85e-46	5.6e-44	DOWN
ENSG00000174684	B4GAT1	1.19508	2.62e-46	7.86e-44	UP
ENSG00000102218	RP2	-1.20517	5.48e-46	1.63e-43	DOWN
ENSG00000139514	SLC7A1	-1.01297	7.12e-46	2.1e-43	DOWN
ENSG00000151790	TDO2	4.26027	9.31e-46	2.72e-43	UP
ENSG00000136040	PLXNC1	-1.27905	2.16e-45	6.25e-43	DOWN
ENSG00000152137	HSPB8	-2.51114	4.53e-45	1.3e-42	DOWN
ENSG00000141441	GAREM1	-1.7456	2.75e-44	7.82e-42	DOWN
ENSG00000108984	MAP2K6	2.12583	3.8e-44	1.06e-41	UP
ENSG00000112183	RBM24	-3.04836	1.86e-43	5.15e-41	DOWN
ENSG00000172955	ADH6	2.1103	1.96e-43	5.39e-41	UP
ENSG00000112182	BACH2	-2.02159	3.67e-43	9.79e-41	DOWN
ENSG00000164465	DCBLD1	-1.38874	4e-43	1.06e-40	DOWN
ENSG00000115963	RND3	-1.13036	6.38e-43	1.68e-40	DOWN
ENSG00000106546	AHR	-1.10324	1.46e-42	3.8e-40	DOWN
ENSG00000047365	ARAP2	-1.57333	4.33e-42	1.12e-39	DOWN
ENSG00000175832	ETV4	-1.16571	7.91e-42	2.03e-39	DOWN
ENSG00000120875	DUSP4	-3.18153	2.36e-41	6e-39	DOWN
ENSG00000101928	MOSPD1	-1.52005	5.44e-41	1.36e-38	DOWN
ENSG00000166401	SERPINB8	-1.99665	6.63e-41	1.65e-38	DOWN
ENSG00000148154	UGCG	-1.2837	2.14e-40	5.27e-38	DOWN
ENSG00000143632	ACTA1	-4.42983	3.84e-40	9.38e-38	DOWN
ENSG00000119900	OGFRL1	-1.39956	1.32e-39	3.09e-37	DOWN
ENSG00000173706	HEG1	-1.1608	2.5e-39	5.85e-37	DOWN
ENSG00000087074	PPP1R15A	-1.16246	2.65e-39	6.13e-37	DOWN
ENSG00000140807	NKD1	1.40932	3.42e-39	7.87e-37	UP
ENSG00000151835	SACS	-1.53899	4.49e-39	1.03e-36	DOWN
ENSG00000166886	NAB2	-1.41421	6.9e-39	1.56e-36	DOWN
ENSG00000171444	MCC	2.33358	7.28e-39	1.64e-36	UP
ENSG00000169245	CXCL10	2.38075	3.19e-38	7.04e-36	UP
ENSG00000112414	ADGRG6	-1.05505	4.35e-38	9.53e-36	DOWN
ENSG00000130173	ANGPTL8	1.63117	1.26e-36	2.66e-34	UP
ENSG00000080845	DLGAP4	-1.06745	1.64e-36	3.42e-34	DOWN
ENSG00000121966	CXCR4	-2.17624	1.65e-36	3.43e-34	DOWN
ENSG00000134569	LRP4	1.87057	2.72e-36	5.6e-34	UP
ENSG00000075651	PLD1	1.01794	4.4e-36	9e-34	UP
ENSG00000108551	RASD1	-1.11495	5.24e-36	1.07e-33	DOWN
ENSG00000197780	TAF13	-1.10582	8.89e-36	1.8e-33	DOWN
ENSG00000153993	SEMA3D	1.37094	9.71e-36	1.94e-33	UP
ENSG00000176928	GCNT4	-1.48585	1.25e-35	2.48e-33	DOWN
ENSG00000110888	CAPRIN2	1.51092	5.56e-35	1.1e-32	UP
ENSG00000180801	ARSJ	-1.81403	7.48e-35	1.46e-32	DOWN
ENSG00000188112	C6orf132	-1.30316	1.65e-34	3.15e-32	DOWN
ENSG00000186594	MIR22HG	-1.42523	2.12e-34	4e-32	DOWN
ENSG00000119938	PPP1R3C	2.32416	3.49e-34	6.56e-32	UP
ENSG00000172296	SPTLC3	2.45784	7.11e-34	1.33e-31	UP
ENSG00000157087	ATP2B2	1.9289	1.19e-33	2.18e-31	UP
ENSG00000023902	PLEKHO1	-1.0182	2.88e-33	5.14e-31	DOWN
ENSG00000174358	SLC6A19	1.30288	3.8e-33	6.73e-31	UP
ENSG00000095203	EPB41L4B	1.18913	6.73e-33	1.18e-30	UP
ENSG00000139926	FRMD6	-1.13446	8.45e-33	1.47e-30	DOWN
ENSG00000148677	ANKRD1	-3.11131	1.4e-32	2.38e-30	DOWN
ENSG00000099889	ARVCF	-1.02354	2.16e-32	3.65e-30	DOWN
ENSG00000134769	DTNA	-1.0781	4.63e-32	7.64e-30	DOWN
ENSG00000167703	SLC43A2	1.12976	7.29e-32	1.18e-29	UP
ENSG00000076356	PLXNA2	1.11231	1.13e-31	1.83e-29	UP
ENSG00000033867	SLC4A7	-1.00351	2.45e-31	3.88e-29	DOWN
ENSG00000113580	NR3C1	-1.24416	3.31e-31	5.16e-29	DOWN
ENSG00000113742	CPEB4	-1.09637	3.94e-31	6.09e-29	DOWN
ENSG00000164379	FOXQ1	-1.19156	4.39e-31	6.75e-29	DOWN
ENSG00000110047	EHD1	-1.04097	5.16e-31	7.9e-29	DOWN
ENSG00000133056	PIK3C2B	1.24962	1.13e-30	1.71e-28	UP
ENSG00000197580	BCO2	-1.93684	1.14e-30	1.72e-28	DOWN
ENSG00000139132	FGD4	-1.00131	1.96e-30	2.92e-28	DOWN
ENSG00000138119	MYOF	-1.82915	2.03e-30	3.02e-28	DOWN
ENSG00000171227	TMEM37	1.19979	3.18e-30	4.71e-28	UP
ENSG00000047644	WWC3	-1.33727	3.21e-30	4.73e-28	DOWN
ENSG00000104881	PPP1R13L	-1.33152	6.67e-30	9.74e-28	DOWN
ENSG00000048052	HDAC9	-1.0717	7.66e-30	1.11e-27	DOWN
ENSG00000147130	ZMYM3	1.07748	8.39e-30	1.21e-27	UP
ENSG00000167767	KRT80	-2.55022	1.81e-29	2.55e-27	DOWN
ENSG00000167081	PBX3	1.30927	2.78e-29	3.88e-27	UP
ENSG00000148426	PROSER2	-1.18668	3.54e-29	4.92e-27	DOWN
ENSG00000164509	IL31RA	-1.77099	4.13e-29	5.68e-27	DOWN
ENSG00000008277	ADAM22	1.29579	4.19e-29	5.74e-27	UP
ENSG00000127528	KLF2	-2.25406	6.43e-29	8.62e-27	DOWN
ENSG00000175505	CLCF1	-1.38371	6.69e-29	8.94e-27	DOWN
ENSG00000164442	CITED2	-1.15744	1.07e-28	1.42e-26	DOWN
ENSG00000114450	GNB4	-1.65296	1.11e-28	1.46e-26	DOWN
ENSG00000080031	PTPRH	-1.42452	1.23e-28	1.6e-26	DOWN
ENSG00000141526	SLC16A3	-1.03189	2.23e-28	2.86e-26	DOWN
ENSG00000144366	GULP1	-1.63694	3.28e-28	4.15e-26	DOWN
ENSG00000115641	FHL2	-2.64907	6.2e-28	7.7e-26	DOWN
ENSG00000146755	TRIM50	2.15318	6.76e-28	8.35e-26	UP
ENSG00000119771	KLHL29	-1.13116	8.09e-28	9.96e-26	DOWN
ENSG00000145779	TNFAIP8	-1.15805	1.12e-27	1.36e-25	DOWN
ENSG00000181649	PHLDA2	-1.1557	1.29e-27	1.56e-25	DOWN
ENSG00000180229	HERC2P3	1.05015	1.29e-27	1.56e-25	UP
ENSG00000101335	MYL9	-1.06112	1.71e-27	2.04e-25	DOWN
ENSG00000254166	CASC19	-1.08705	1.82e-27	2.17e-25	DOWN
ENSG00000150687	PRSS23	-1.25068	2.18e-27	2.57e-25	DOWN
ENSG00000135083	CCNJL	-1.07151	2.65e-27	3.11e-25	DOWN
ENSG00000188290	HES4	-1.24984	3.53e-27	4.11e-25	DOWN
ENSG00000168874	ATOH8	-1.61195	3.6e-27	4.18e-25	DOWN
ENSG00000149591	TAGLN	-1.3892	4.45e-27	5.14e-25	DOWN
ENSG00000123358	NR4A1	-1.52927	5.03e-27	5.78e-25	DOWN
ENSG00000130147	SH3BP4	-1.0359	5.35e-27	6.11e-25	DOWN
ENSG00000071282	LMCD1	-1.10132	5.45e-27	6.2e-25	DOWN
ENSG00000156968	MPV17L	2.19649	9.11e-27	1.03e-24	UP
ENSG00000087494	PTHLH	-1.75296	1.22e-26	1.38e-24	DOWN
ENSG00000005469	CROT	1.65703	1.33e-26	1.49e-24	UP
ENSG00000177469	CAVIN1	-1.06295	1.36e-26	1.52e-24	DOWN
ENSG00000074527	NTN4	-1.39087	1.61e-26	1.79e-24	DOWN
ENSG00000236345	SCAT8	-1.06893	2.53e-26	2.78e-24	DOWN
ENSG00000076706	MCAM	-1.06278	3.43e-26	3.74e-24	DOWN
ENSG00000140093	SERPINA10	1.40251	4.06e-26	4.4e-24	UP
ENSG00000128274	A4GALT	-2.14803	4.19e-26	4.52e-24	DOWN
ENSG00000179314	WSCD1	1.41989	6.2e-26	6.65e-24	UP
ENSG00000109220	CHIC2	-1.23232	8.7e-26	9.27e-24	DOWN
ENSG00000104044	OCA2	1.3584	9.26e-26	9.8e-24	UP
ENSG00000151702	FLI1	-2.79867	1.11e-25	1.17e-23	DOWN
ENSG00000105137	SYDE1	-1.3672	1.26e-25	1.32e-23	DOWN
ENSG00000140263	SORD	1.01621	1.38e-25	1.44e-23	UP
ENSG00000114529	C3orf52	-1.38816	1.82e-25	1.87e-23	DOWN
ENSG00000174498	IGDCC3	1.13233	2.1e-25	2.14e-23	UP
ENSG00000183496	MEX3B	-1.02126	2.18e-25	2.21e-23	DOWN
ENSG00000166510	CCDC68	-1.01189	2.31e-25	2.34e-23	DOWN
ENSG00000070778	PTPN21	-1.18057	2.92e-25	2.95e-23	DOWN
ENSG00000144959	NCEH1	-1.08162	3.66e-25	3.67e-23	DOWN
ENSG00000196588	MRTFA	-1.00004	4.1e-25	4.09e-23	DOWN
ENSG00000139531	SUOX	1.07123	4.16e-25	4.13e-23	UP
ENSG00000128591	FLNC	-1.35209	6.4e-25	6.31e-23	DOWN
ENSG00000119927	GPAM	1.31445	8.06e-25	7.92e-23	UP
ENSG00000196208	GREB1	1.0459	9.72e-25	9.52e-23	UP
ENSG00000167183	PRR15L	2.98228	1.05e-24	1.03e-22	UP
ENSG00000158163	DZIP1L	1.58341	1.28e-24	1.24e-22	UP
ENSG00000163995	ABLIM2	-1.13093	2.97e-24	2.86e-22	DOWN
ENSG00000025434	NR1H3	1.04273	3.5e-24	3.34e-22	UP
ENSG00000183386	FHL3	-1.0496	3.89e-24	3.7e-22	DOWN
ENSG00000088305	DNMT3B	1.14936	4.23e-24	4.02e-22	UP
ENSG00000113790	EHHADH	1.39009	4.84e-24	4.58e-22	UP
ENSG00000110400	NECTIN1	1.50917	5.65e-24	5.3e-22	UP
ENSG00000145675	PIK3R1	1.0015	1.07e-23	9.91e-22	UP
ENSG00000111145	ELK3	1.01603	1.26e-23	1.16e-21	UP
ENSG00000092421	SEMA6A	1.00292	1.33e-23	1.23e-21	UP
ENSG00000152661	GJA1	-1.97638	2.01e-23	1.85e-21	DOWN
ENSG00000165424	ZCCHC24	-1.09997	2.66e-23	2.43e-21	DOWN
ENSG00000261150	EPPK1	-1.22525	2.94e-23	2.68e-21	DOWN
ENSG00000183853	KIRREL1	-1.22158	4.12e-23	3.71e-21	DOWN
ENSG00000087008	ACOX3	-1.10421	5.31e-23	4.72e-21	DOWN
ENSG00000134532	SOX5	1.662	5.48e-23	4.85e-21	UP
ENSG00000168077	SCARA3	1.40033	5.73e-23	5.06e-21	UP
ENSG00000213694	S1PR3	-1.40475	6.23e-23	5.48e-21	DOWN
ENSG00000127334	DYRK2	-1.0548	8.04e-23	7e-21	DOWN
ENSG00000169683	LRRC45	1.1296	9.73e-23	8.4e-21	UP
ENSG00000124602	UNC5CL	1.12848	1.18e-22	1.01e-20	UP
ENSG00000185432	METTL7A	1.12756	1.22e-22	1.05e-20	UP
ENSG00000088726	TMEM40	-3.20399	1.55e-22	1.32e-20	DOWN
ENSG00000143067	ZNF697	-1.04081	2.09e-22	1.78e-20	DOWN
ENSG00000176845	METRNL	-1.59675	2.63e-22	2.21e-20	DOWN
ENSG00000128422	KRT17	-2.81513	2.63e-22	2.21e-20	DOWN
ENSG00000140451	PIF1	1.18868	2.67e-22	2.23e-20	UP
ENSG00000185924	RTN4RL1	1.23997	4.73e-22	3.86e-20	UP
ENSG00000221968	FADS3	-1.11664	8.18e-22	6.56e-20	DOWN
ENSG00000198825	INPP5F	-1.13531	8.25e-22	6.6e-20	DOWN
ENSG00000158457	TSPAN33	1.0523	9.86e-22	7.87e-20	UP
ENSG00000182378	PLCXD1	1.47648	1e-21	7.98e-20	UP
ENSG00000166073	GPR176	-1.42896	1.58e-21	1.25e-19	DOWN
ENSG00000164930	FZD6	-1.10979	2.1e-21	1.64e-19	DOWN
ENSG00000183508	TENT5C	1.89998	2.86e-21	2.22e-19	UP
ENSG00000197905	TEAD4	-1.11941	2.94e-21	2.28e-19	DOWN
ENSG00000244694	PTCHD4	-1.4689	4.32e-21	3.29e-19	DOWN
ENSG00000100526	CDKN3	1.00105	7.74e-21	5.81e-19	UP
ENSG00000173210	ABLIM3	-1.04114	1.23e-20	9.13e-19	DOWN
ENSG00000134222	PSRC1	1.03713	1.52e-20	1.13e-18	UP
ENSG00000138166	DUSP5	-1.87449	1.54e-20	1.13e-18	DOWN
ENSG00000204610	TRIM15	-1.23111	1.59e-20	1.17e-18	DOWN
ENSG00000145990	GFOD1	-1.61347	1.8e-20	1.32e-18	DOWN
ENSG00000135373	EHF	1.53947	2.99e-20	2.16e-18	UP
ENSG00000185022	MAFF	-1.35918	4.13e-20	2.96e-18	DOWN
ENSG00000113916	BCL6	1.57495	4.28e-20	3.06e-18	UP
ENSG00000109193	SULT1E1	1.4765	6.81e-20	4.78e-18	UP
ENSG00000149212	SESN3	1.1344	8.69e-20	6.07e-18	UP
ENSG00000142279	WTIP	-1.30324	1.25e-19	8.57e-18	DOWN
ENSG00000113494	PRLR	1.32148	2.01e-19	1.36e-17	UP
ENSG00000125731	SH2D3A	-1.48131	4.08e-19	2.69e-17	DOWN
ENSG00000241388	HNF1A-AS1	2.11368	4.36e-19	2.87e-17	UP
ENSG00000129354	AP1M2	-1.20991	5.12e-19	3.35e-17	DOWN
ENSG00000157657	ZNF618	1.19388	5.69e-19	3.71e-17	UP
ENSG00000060566	CREB3L3	2.43711	7.89e-19	5.09e-17	UP
ENSG00000112394	SLC16A10	1.27405	7.89e-19	5.09e-17	UP
ENSG00000169783	LINGO1	1.66488	8.23e-19	5.29e-17	UP
ENSG00000151090	THRB	1.05126	9.08e-19	5.79e-17	UP
ENSG00000150630	VEGFC	-1.55355	9.21e-19	5.87e-17	DOWN
ENSG00000122787	AKR1D1	2.6818	1.01e-18	6.41e-17	UP
ENSG00000276550	HERC2P2	1.02296	2.15e-18	1.33e-16	UP
ENSG00000103064	SLC7A6	-1.31791	2.88e-18	1.75e-16	DOWN
ENSG00000175592	FOSL1	-2.78309	3.56e-18	2.16e-16	DOWN
ENSG00000132003	ZSWIM4	-1.26175	3.63e-18	2.18e-16	DOWN
ENSG00000152782	PANK1	1.13758	3.63e-18	2.18e-16	UP
ENSG00000166669	ATF7IP2	1.55683	3.92e-18	2.35e-16	UP
ENSG00000154553	PDLIM3	-1.64607	4.55e-18	2.71e-16	DOWN
ENSG00000217801	-	-1.24646	5.38e-18	3.2e-16	DOWN
ENSG00000138670	RASGEF1B	-1.16876	5.86e-18	3.46e-16	DOWN
ENSG00000135766	EGLN1	-1.00888	6.57e-18	3.85e-16	DOWN
ENSG00000188211	NCR3LG1	-1.32258	7.54e-18	4.39e-16	DOWN
ENSG00000137825	ITPKA	1.3387	9.23e-18	5.36e-16	UP
ENSG00000170921	TANC2	-1.53623	1.13e-17	6.55e-16	DOWN
ENSG00000003400	CASP10	1.11956	1.43e-17	8.21e-16	UP
ENSG00000260230	FRRS1L	1.58319	1.93e-17	1.1e-15	UP
ENSG00000196159	FAT4	-1.61167	2e-17	1.14e-15	DOWN
ENSG00000152503	TRIM36	-1.27684	2.12e-17	1.2e-15	DOWN
ENSG00000232533	-	-1.97252	2.19e-17	1.24e-15	DOWN
ENSG00000174099	MSRB3	-1.06918	2.43e-17	1.37e-15	DOWN
ENSG00000077585	GPR137B	-1.13069	3.81e-17	2.12e-15	DOWN
ENSG00000148123	PLPPR1	2.19006	5.26e-17	2.9e-15	UP
ENSG00000184731	FAM110C	-1.24969	5.31e-17	2.92e-15	DOWN
ENSG00000227036	LINC00511	-1.01639	8.5e-17	4.6e-15	DOWN
ENSG00000139438	FAM222A	1.72568	1.05e-16	5.62e-15	UP
ENSG00000197406	DIO3	-2.20893	1.11e-16	5.95e-15	DOWN
ENSG00000161267	BDH1	2.3135	2.06e-16	1.08e-14	UP
ENSG00000158023	CFAP251	-1.30533	2.34e-16	1.21e-14	DOWN
ENSG00000138030	KHK	1.80339	2.35e-16	1.22e-14	UP
ENSG00000154359	LONRF1	-1.05512	2.71e-16	1.39e-14	DOWN
ENSG00000108797	CNTNAP1	1.23662	3.05e-16	1.57e-14	UP
ENSG00000164684	ZNF704	-1.04839	3.57e-16	1.82e-14	DOWN
ENSG00000120915	EPHX2	1.31597	4.14e-16	2.09e-14	UP
ENSG00000186166	CENATAC	-1.03295	4.61e-16	2.32e-14	DOWN
ENSG00000181035	SLC25A42	1.27101	4.62e-16	2.33e-14	UP
ENSG00000006062	MAP3K14	-1.19461	5.05e-16	2.53e-14	DOWN
ENSG00000108950	FAM20A	1.21206	1.45e-15	7.06e-14	UP
ENSG00000141655	TNFRSF11A	-1.27958	2.52e-15	1.22e-13	DOWN
ENSG00000178662	CSRNP3	2.46589	2.7e-15	1.29e-13	UP
ENSG00000175906	ARL4D	1.35124	4.87e-15	2.3e-13	UP
ENSG00000148702	HABP2	1.47301	5.27e-15	2.49e-13	UP
ENSG00000196482	ESRRG	1.85759	6.45e-15	3.02e-13	UP
ENSG00000012504	NR1H4	1.98552	6.67e-15	3.1e-13	UP
ENSG00000287134	-	-2.00214	7.3e-15	3.4e-13	DOWN
ENSG00000170044	ZPLD1	1.15349	8.76e-15	4.04e-13	UP
ENSG00000137941	TTLL7	-1.06525	1.07e-14	4.89e-13	DOWN
ENSG00000125266	EFNB2	-1.14281	1.43e-14	6.46e-13	DOWN
ENSG00000138650	PCDH10	2.46443	1.54e-14	6.93e-13	UP
ENSG00000078401	EDN1	-1.83406	1.59e-14	7.16e-13	DOWN
ENSG00000227496	-	-1.73432	2.19e-14	9.7e-13	DOWN
ENSG00000117228	GBP1	-2.88615	2.35e-14	1.04e-12	DOWN
ENSG00000054598	FOXC1	-1.40283	2.57e-14	1.13e-12	DOWN
ENSG00000147642	SYBU	-1.45038	3.2e-14	1.4e-12	DOWN
ENSG00000168310	IRF2	1.23586	4.34e-14	1.87e-12	UP
ENSG00000166532	RIMKLB	-1.22422	5.05e-14	2.16e-12	DOWN
ENSG00000222041	CYTOR	-1.61328	6.7e-14	2.84e-12	DOWN
ENSG00000283526	PRRT1B	1.29508	7.52e-14	3.17e-12	UP
ENSG00000133816	MICAL2	-1.65545	7.8e-14	3.28e-12	DOWN
ENSG00000140968	IRF8	-1.75473	8.64e-14	3.62e-12	DOWN
ENSG00000162415	ZSWIM5	1.18293	1.3e-13	5.38e-12	UP
ENSG00000121361	KCNJ8	-1.03885	1.46e-13	6.03e-12	DOWN
ENSG00000276850	-	-3.1961	1.63e-13	6.69e-12	DOWN
ENSG00000112276	BVES	-1.00485	1.73e-13	7.08e-12	DOWN
ENSG00000113805	CNTN3	1.69098	1.99e-13	8.15e-12	UP
ENSG00000224057	EGFR-AS1	1.09494	2e-13	8.17e-12	UP
ENSG00000238105	GOLGA2P5	1.00994	2.47e-13	9.99e-12	UP
ENSG00000138678	GPAT3	-1.19388	2.89e-13	1.16e-11	DOWN
ENSG00000235142	LINC02532	1.22524	3.35e-13	1.33e-11	UP
ENSG00000156463	SH3RF2	1.75403	3.67e-13	1.45e-11	UP
ENSG00000235098	ANKRD65	1.87779	3.71e-13	1.47e-11	UP
ENSG00000204219	TCEA3	1.26954	4.37e-13	1.73e-11	UP
ENSG00000260518	BMS1P8	1.82521	4.7e-13	1.84e-11	UP
ENSG00000175920	DOK7	-1.97172	4.75e-13	1.86e-11	DOWN
ENSG00000099260	PALMD	1.44991	5.11e-13	1.99e-11	UP
ENSG00000256162	SMLR1	1.79588	7.37e-13	2.82e-11	UP
ENSG00000176635	HORMAD2	-2.00395	8.53e-13	3.24e-11	DOWN
ENSG00000225889	-	1.77311	1.15e-12	4.32e-11	UP
ENSG00000170396	ZNF804A	-2.66595	1.48e-12	5.46e-11	DOWN
ENSG00000169116	PARM1	-1.13172	1.71e-12	6.27e-11	DOWN
ENSG00000270504	-	-1.60032	1.71e-12	6.28e-11	DOWN
ENSG00000095397	WHRN	1.37289	1.76e-12	6.42e-11	UP
ENSG00000163581	SLC2A2	1.67679	1.91e-12	6.98e-11	UP
ENSG00000163884	KLF15	1.60581	2.51e-12	9.08e-11	UP
ENSG00000173846	PLK3	-1.19387	2.6e-12	9.39e-11	DOWN
ENSG00000172738	TMEM217	-1.29143	2.79e-12	1e-10	DOWN
ENSG00000158122	PRXL2C	-1.10763	3.08e-12	1.1e-10	DOWN
ENSG00000261761	LINC02616	3.21139	3.4e-12	1.22e-10	UP
ENSG00000139874	SSTR1	1.25152	4.37e-12	1.53e-10	UP
ENSG00000163412	EIF4E3	-1.79729	4.61e-12	1.61e-10	DOWN
ENSG00000132031	MATN3	-1.29737	4.64e-12	1.62e-10	DOWN
ENSG00000204872	NAT8B	2.61204	5.38e-12	1.87e-10	UP
ENSG00000175329	ISX	1.07088	6.39e-12	2.2e-10	UP
ENSG00000143627	PKLR	1.11116	9.12e-12	3.06e-10	UP
ENSG00000142552	RCN3	1.66476	1.36e-11	4.48e-10	UP
ENSG00000123843	C4BPB	1.00764	1.39e-11	4.57e-10	UP
ENSG00000259479	SORD2P	1.06454	1.41e-11	4.62e-10	UP
ENSG00000180089	TMEM86B	1.69756	1.57e-11	5.14e-10	UP
ENSG00000169507	SLC38A11	1.22668	1.64e-11	5.36e-10	UP
ENSG00000196177	ACADSB	1.15549	1.71e-11	5.56e-10	UP
ENSG00000116701	NCF2	-1.88032	1.73e-11	5.6e-10	DOWN
ENSG00000163501	IHH	2.56752	1.86e-11	6.02e-10	UP
ENSG00000171608	PIK3CD	-1.31144	1.92e-11	6.18e-10	DOWN
ENSG00000139055	ERP27	1.56615	2.5e-11	7.93e-10	UP
ENSG00000099769	IGFALS	1.30367	2.71e-11	8.53e-10	UP
ENSG00000120937	NPPB	-2.14185	2.79e-11	8.76e-10	DOWN
ENSG00000116815	CD58	-1.01724	3.04e-11	9.52e-10	DOWN
ENSG00000174306	ZHX3	1.0157	3.08e-11	9.62e-10	UP
ENSG00000169429	CXCL8	-1.40857	3.35e-11	1.04e-09	DOWN
ENSG00000175556	LONRF3	-1.36262	4.54e-11	1.39e-09	DOWN
ENSG00000127329	PTPRB	-1.20515	5.39e-11	1.64e-09	DOWN
ENSG00000176092	CRYBG2	-1.19648	6.45e-11	1.94e-09	DOWN
ENSG00000163032	VSNL1	1.34781	6.55e-11	1.97e-09	UP
ENSG00000124243	BCAS4	-1.3254	7.18e-11	2.15e-09	DOWN
ENSG00000156521	TYSND1	1.03654	9.85e-11	2.9e-09	UP
ENSG00000204099	NEU4	2.05755	1.3e-10	3.78e-09	UP
ENSG00000005108	THSD7A	1.46023	1.31e-10	3.8e-09	UP
ENSG00000213398	LCAT	-1.27442	1.33e-10	3.87e-09	DOWN
ENSG00000250899	-	-1.32353	1.35e-10	3.91e-09	DOWN
ENSG00000235269	LINC02331	-1.81597	1.52e-10	4.39e-09	DOWN
ENSG00000176697	BDNF	-2.108	1.75e-10	5.02e-09	DOWN
ENSG00000275832	ARHGAP23	-1.25419	1.85e-10	5.28e-09	DOWN
ENSG00000187210	GCNT1	1.71009	1.88e-10	5.36e-09	UP
ENSG00000118514	ALDH8A1	1.34952	2.04e-10	5.81e-09	UP
ENSG00000117586	TNFSF4	1.14814	2.21e-10	6.27e-09	UP
ENSG00000233670	PIRT	3.69056	2.27e-10	6.43e-09	UP
ENSG00000105855	ITGB8	-1.41178	3.31e-10	9.2e-09	DOWN
ENSG00000162614	NEXN	-2.0418	4.06e-10	1.12e-08	DOWN
ENSG00000169860	P2RY1	-1.58994	4.37e-10	1.2e-08	DOWN
ENSG00000289138	-	-1.6205	4.42e-10	1.21e-08	DOWN
ENSG00000078081	LAMP3	-1.65033	5.22e-10	1.41e-08	DOWN
ENSG00000104689	TNFRSF10A	-1.09627	5.23e-10	1.41e-08	DOWN
ENSG00000061918	GUCY1B1	1.18773	6.2e-10	1.67e-08	UP
ENSG00000279930	-	2.41575	7.13e-10	1.89e-08	UP
ENSG00000141668	CBLN2	-1.29672	7.5e-10	1.99e-08	DOWN
ENSG00000160282	FTCD	1.07314	7.52e-10	1.99e-08	UP
ENSG00000108352	RAPGEFL1	1.33735	7.82e-10	2.06e-08	UP
ENSG00000123561	SERPINA7	1.10353	9.72e-10	2.53e-08	UP
ENSG00000258498	DIO3OS	-2.32165	1.17e-09	3.01e-08	DOWN
ENSG00000163686	ABHD6	1.02418	1.18e-09	3.04e-08	UP
ENSG00000260196	-	-1.04325	1.24e-09	3.2e-08	DOWN
ENSG00000100311	PDGFB	-1.46597	1.56e-09	3.97e-08	DOWN
ENSG00000135604	STX11	-1.44885	1.93e-09	4.86e-08	DOWN
ENSG00000121104	FAM117A	1.07089	2.06e-09	5.16e-08	UP
ENSG00000165434	PGM2L1	-1.00102	2.32e-09	5.75e-08	DOWN
ENSG00000139209	SLC38A4	1.34329	2.34e-09	5.8e-08	UP
ENSG00000134278	SPIRE1	-1.13766	2.43e-09	6.02e-08	DOWN
ENSG00000184956	MUC6	2.83606	2.51e-09	6.18e-08	UP
ENSG00000162692	VCAM1	3.30319	3.72e-09	8.98e-08	UP
ENSG00000110944	IL23A	-1.16848	3.94e-09	9.48e-08	DOWN
ENSG00000183876	ARSI	-2.66725	4.5e-09	1.07e-07	DOWN
ENSG00000005844	ITGAL	1.84001	4.55e-09	1.09e-07	UP
ENSG00000124568	SLC17A1	2.48637	4.73e-09	1.12e-07	UP
ENSG00000175265	GOLGA8A	-1.16416	5.69e-09	1.33e-07	DOWN
ENSG00000182022	CHST15	-1.87489	5.72e-09	1.34e-07	DOWN
ENSG00000142065	ZFP14	1.02899	6.09e-09	1.42e-07	UP
ENSG00000100557	CCDC198	1.01187	6.11e-09	1.42e-07	UP
ENSG00000147509	RGS20	-2.1412	6.49e-09	1.51e-07	DOWN
ENSG00000258285	TESC-AS1	-2.74829	1.15e-08	2.59e-07	DOWN
ENSG00000159216	RUNX1	-1.46563	1.17e-08	2.65e-07	DOWN
ENSG00000162989	KCNJ3	1.7625	1.35e-08	3.03e-07	UP
ENSG00000214290	COLCA2	1.51269	1.36e-08	3.04e-07	UP
ENSG00000167363	FN3K	1.07555	1.56e-08	3.45e-07	UP
ENSG00000172403	SYNPO2	1.813	1.82e-08	4e-07	UP
ENSG00000064042	LIMCH1	-1.0631	1.85e-08	4.06e-07	DOWN
ENSG00000158270	COLEC12	-1.35121	1.99e-08	4.34e-07	DOWN
ENSG00000135119	RNFT2	1.0518	2.11e-08	4.59e-07	UP
ENSG00000179542	SLITRK4	2.25909	2.55e-08	5.46e-07	UP
ENSG00000167964	RAB26	1.16235	3.09e-08	6.54e-07	UP
ENSG00000111181	SLC6A12	1.2681	3.28e-08	6.91e-07	UP
ENSG00000183783	KCTD8	-1.35299	3.51e-08	7.36e-07	DOWN
ENSG00000103044	HAS3	-1.00654	4.73e-08	9.78e-07	DOWN
ENSG00000169851	PCDH7	-1.3184	6.29e-08	1.28e-06	DOWN
ENSG00000109906	ZBTB16	2.17515	6.32e-08	1.29e-06	UP
ENSG00000124813	RUNX2	-1.37523	6.84e-08	1.38e-06	DOWN
ENSG00000136826	KLF4	-1.01411	6.86e-08	1.39e-06	DOWN
ENSG00000172348	RCAN2	-1.01729	7.86e-08	1.57e-06	DOWN
ENSG00000127561	SYNGR3	-1.08725	8.58e-08	1.71e-06	DOWN
ENSG00000069702	TGFBR3	1.76897	1.2e-07	2.32e-06	UP
ENSG00000112337	SLC17A2	1.63571	1.24e-07	2.4e-06	UP
ENSG00000134240	HMGCS2	3.10731	1.91e-07	3.59e-06	UP
ENSG00000138685	FGF2	-1.20059	2.11e-07	3.94e-06	DOWN
ENSG00000284691	-	1.64909	2.34e-07	4.33e-06	UP
ENSG00000249201	CTD-3080P12.3	1.80628	2.42e-07	4.49e-06	UP
ENSG00000144331	ZNF385B	1.21271	2.52e-07	4.65e-06	UP
ENSG00000229155	LINC02038	2.40266	2.63e-07	4.85e-06	UP
ENSG00000197599	CCDC154	1.72802	2.78e-07	5.11e-06	UP
ENSG00000069812	HES2	-2.27645	2.88e-07	5.28e-06	DOWN
ENSG00000232527	LINC02802	-1.78805	2.9e-07	5.31e-06	DOWN
ENSG00000172482	AGXT	1.16045	2.98e-07	5.44e-06	UP
ENSG00000121895	TMEM156	-2.40537	3.01e-07	5.49e-06	DOWN
ENSG00000276644	DACH1	1.45092	3.07e-07	5.58e-06	UP
ENSG00000039139	DNAH5	-1.29195	3.23e-07	5.86e-06	DOWN
ENSG00000262655	SPON1	-1.66108	3.27e-07	5.93e-06	DOWN
ENSG00000082293	COL19A1	1.54956	3.79e-07	6.8e-06	UP
ENSG00000271943	-	-1.00782	3.94e-07	7.06e-06	DOWN
ENSG00000088280	ASAP3	1.2244	4.57e-07	8.13e-06	UP
ENSG00000099869	IGF2-AS	1.40344	4.76e-07	8.44e-06	UP
ENSG00000165269	AQP7	1.16812	4.88e-07	8.64e-06	UP
ENSG00000236283	-	2.31172	6.64e-07	1.15e-05	UP
ENSG00000123080	CDKN2C	1.20833	7.13e-07	1.23e-05	UP
ENSG00000170425	ADORA2B	-1.06523	7.3e-07	1.26e-05	DOWN
ENSG00000240875	LINC00886	1.58158	7.44e-07	1.28e-05	UP
ENSG00000205683	DPF3	-1.67993	7.64e-07	1.31e-05	DOWN
ENSG00000076716	GPC4	-1.1472	8.26e-07	1.41e-05	DOWN
ENSG00000146678	IGFBP1	-2.54433	8.88e-07	1.51e-05	DOWN
ENSG00000161912	ADCY10P1	1.22951	9.44e-07	1.6e-05	UP
ENSG00000233184	-	1.47124	9.66e-07	1.63e-05	UP
ENSG00000159713	TPPP3	2.41759	1.19e-06	1.98e-05	UP
ENSG00000166840	GLYATL1	1.03799	1.25e-06	2.07e-05	UP
ENSG00000127084	FGD3	1.6571	1.4e-06	2.3e-05	UP
ENSG00000279141	LINC01451	2.0782	1.41e-06	2.31e-05	UP
ENSG00000120738	EGR1	-1.20995	1.44e-06	2.35e-05	DOWN
ENSG00000196935	SRGAP1	-1.11716	1.46e-06	2.38e-05	DOWN
ENSG00000120833	SOCS2	-1.40899	1.79e-06	2.87e-05	DOWN
ENSG00000204177	BMS1P1	1.04314	1.79e-06	2.87e-05	UP
ENSG00000183625	CCR3	-1.68205	2.03e-06	3.23e-05	DOWN
ENSG00000102048	ASB9	1.34241	2.04e-06	3.24e-05	UP
ENSG00000173068	BNC2	-2.50395	2.08e-06	3.28e-05	DOWN
ENSG00000142611	PRDM16	1.14808	2.26e-06	3.56e-05	UP
ENSG00000243943	ZNF512	2.49686	2.26e-06	3.57e-05	UP
ENSG00000162194	LBHD1	1.3648	2.27e-06	3.57e-05	UP
ENSG00000091622	PITPNM3	-1.08038	2.29e-06	3.6e-05	DOWN
ENSG00000250337	PURPL	1.03902	2.42e-06	3.8e-05	UP
ENSG00000262152	GREP1	-1.47796	2.66e-06	4.14e-05	DOWN
ENSG00000084734	GCKR	1.22204	2.74e-06	4.25e-05	UP
ENSG00000177508	IRX3	1.46398	2.88e-06	4.46e-05	UP
ENSG00000049192	ADAMTS6	1.03994	3.12e-06	4.81e-05	UP
ENSG00000134323	MYCN	2.23649	3.15e-06	4.84e-05	UP
ENSG00000021826	CPS1	1.497	3.57e-06	5.43e-05	UP
ENSG00000162881	OXER1	1.17976	3.77e-06	5.72e-05	UP
ENSG00000138623	SEMA7A	-1.0971	3.86e-06	5.85e-05	DOWN
ENSG00000284395	PERCC1	2.71162	3.92e-06	5.94e-05	UP
ENSG00000241935	HOGA1	1.35651	3.96e-06	6e-05	UP
ENSG00000136546	SCN7A	2.27403	4.04e-06	6.1e-05	UP
ENSG00000105219	CCNP	1.05348	4.21e-06	6.34e-05	UP
ENSG00000178826	TMEM139	-1.34775	4.57e-06	6.83e-05	DOWN
ENSG00000170390	DCLK2	-1.17073	5.27e-06	7.79e-05	DOWN
ENSG00000112494	UNC93A	1.03389	6e-06	8.8e-05	UP
ENSG00000132677	RHBG	1.66146	6.06e-06	8.87e-05	UP
ENSG00000183134	PTGDR2	1.87745	6.18e-06	9.03e-05	UP
ENSG00000095752	IL11	-1.66606	6.45e-06	9.39e-05	DOWN
ENSG00000132837	DMGDH	1.19721	6.63e-06	9.63e-05	UP
ENSG00000266094	RASSF5	1.70762	6.84e-06	9.9e-05	UP
ENSG00000122861	PLAU	1.85662	7.07e-06	0.000102031	UP
ENSG00000105516	DBP	1.50855	7.08e-06	0.00010221	UP
ENSG00000137491	SLCO2B1	1.47886	7.5e-06	0.000107704	UP
ENSG00000267530	LINC01836	-1.63468	7.66e-06	0.000109782	DOWN
ENSG00000076555	ACACB	1.15732	7.87e-06	0.000112405	UP
ENSG00000135218	CD36	1.41886	8.08e-06	0.000115029	UP
ENSG00000158955	WNT9B	2.05016	8.26e-06	0.00011745	UP
ENSG00000285278	TFAP2A-AS2	-1.39484	8.29e-06	0.000117855	DOWN
ENSG00000185615	PDIA2	-1.0218	8.31e-06	0.000118037	DOWN
ENSG00000285554	-	-2.53608	8.78e-06	0.000124114	DOWN
ENSG00000155792	DEPTOR	1.35832	9.23e-06	0.000129426	UP
ENSG00000168917	SLC35G2	-1.24922	9.32e-06	0.000130677	DOWN
ENSG00000122035	RASL11A	1.71516	1.01e-05	0.000141103	UP
ENSG00000269404	SPIB	1.89822	1.07e-05	0.000148246	UP
ENSG00000289579	-	-2.69722	1.1e-05	0.000151881	DOWN
ENSG00000168306	ACOX2	1.26407	1.18e-05	0.000161653	UP
ENSG00000261012	-	1.56437	1.2e-05	0.00016478	UP
ENSG00000110318	CEP126	1.52987	1.22e-05	0.000167099	UP
ENSG00000165923	AGBL2	1.01201	1.24e-05	0.000169237	UP
ENSG00000174500	GCSAM	-1.17736	1.29e-05	0.000175613	DOWN
ENSG00000105398	SULT2A1	1.68161	1.36e-05	0.000184396	UP
ENSG00000152779	SLC16A12	-1.01343	1.6e-05	0.000213327	DOWN
ENSG00000280623	PCAT14	2.0501	1.61e-05	0.000214252	UP
ENSG00000234899	SOX9-AS1	1.29722	1.65e-05	0.00021976	UP
ENSG00000148219	ASTN2	1.6034	1.76e-05	0.000233068	UP
ENSG00000204839	MROH6	1.06185	1.79e-05	0.000236539	UP
ENSG00000138639	ARHGAP24	-1.13521	1.82e-05	0.000240506	DOWN
ENSG00000234155	LINC02535	1.36317	2.01e-05	0.000262747	UP
ENSG00000231628	-	-1.97052	2.01e-05	0.000262938	DOWN
ENSG00000221843	C2orf16	1.27863	2.08e-05	0.000270995	UP
ENSG00000196711	ALKAL1	-1.20248	2.15e-05	0.000279202	DOWN
ENSG00000277758	-	1.77619	2.22e-05	0.000287702	UP
ENSG00000164089	ETNPPL	1.32458	2.28e-05	0.000295033	UP
ENSG00000153162	BMP6	-1.61349	2.32e-05	0.000299542	DOWN
ENSG00000111799	COL12A1	-1.47783	2.74e-05	0.000349033	DOWN
ENSG00000173221	GLRX	1.03306	2.84e-05	0.00036055	UP
ENSG00000234996	ACTG1P25	1.31843	2.96e-05	0.000374063	UP
ENSG00000280734	LINC01232	1.14968	2.96e-05	0.000374185	UP
ENSG00000254233	LINC02365	-1.74439	3.12e-05	0.000391401	DOWN
ENSG00000079557	AFM	1.83232	3.19e-05	0.000399654	UP
ENSG00000128872	TMOD2	-1.12286	3.23e-05	0.00040454	DOWN
ENSG00000243083	LINC00870	3.07938	3.53e-05	0.000438915	UP
ENSG00000112218	GPR63	-1.09762	3.65e-05	0.000452008	DOWN
ENSG00000082196	C1QTNF3	1.23763	3.71e-05	0.000458746	UP
ENSG00000280303	ERICD	-1.13268	3.79e-05	0.000467343	DOWN
ENSG00000258102	MAP1LC3B2	-1.17271	3.86e-05	0.000475884	DOWN
ENSG00000180881	CAPS2	1.10662	4.6e-05	0.000553959	UP
ENSG00000279041	-	-1.24746	5.16e-05	0.000613523	DOWN
ENSG00000102934	PLLP	1.10877	5.77e-05	0.000680299	UP
ENSG00000260400	-	1.13818	6.15e-05	0.000720264	UP
ENSG00000250742	LINC02381	1.18514	6.23e-05	0.000729062	UP
ENSG00000224272	-	2.29811	6.36e-05	0.00074416	UP
ENSG00000177468	OLIG3	1.25094	7.24e-05	0.000840909	UP
ENSG00000179674	ARL14	-1.19731	8.07e-05	0.000928683	DOWN
ENSG00000083720	OXCT1	-1.60778	8.15e-05	0.000937381	DOWN
ENSG00000139278	GLIPR1	-1.69727	8.88e-05	0.0010074	DOWN
ENSG00000169554	ZEB2	-1.87454	9.7e-05	0.00109024	DOWN
ENSG00000244119	PDCL3P4	1.02215	0.00010093	0.00113107	UP
ENSG00000162975	KCNF1	-2.04225	0.000101866	0.00114075	DOWN
ENSG00000160284	SPATC1L	1.09562	0.000102019	0.00114206	UP
ENSG00000183054	RGPD6	1.41246	0.000137633	0.00149406	UP
ENSG00000103710	RASL12	-1.26113	0.000154056	0.00165411	DOWN
ENSG00000170577	SIX2	1.21112	0.000155155	0.0016623	UP
ENSG00000121858	TNFSF10	2.04958	0.000164217	0.00174773	UP
ENSG00000115423	DNAH6	1.30779	0.000167036	0.00177489	UP
ENSG00000270977	-	2.29874	0.000168346	0.00178745	UP
ENSG00000258947	TUBB3	-1.13404	0.000171352	0.00181551	DOWN
ENSG00000182782	HCAR2	-1.49191	0.000171425	0.00181551	DOWN
ENSG00000092929	UNC13D	-1.09053	0.000171449	0.00181551	DOWN
ENSG00000080293	SCTR	1.25248	0.000184846	0.00194236	UP
ENSG00000144035	NAT8	1.12415	0.000186712	0.00195935	UP
ENSG00000267060	PTGES3L	-1.4521	0.000191749	0.00200887	DOWN
ENSG00000095585	BLNK	1.60223	0.00019597	0.00204967	UP
ENSG00000197291	RAMP2-AS1	1.51469	0.000197378	0.00206168	UP
ENSG00000117834	SLC5A9	1.1021	0.000201726	0.00210361	UP
ENSG00000230873	STMND1	-1.68351	0.000209829	0.00217946	DOWN
ENSG00000182255	KCNA4	-5.40917	0.000212084	0.00220143	DOWN
ENSG00000214264	KCTD9P4	-4.36844	0.000223275	0.0023062	DOWN
ENSG00000188641	DPYD	1.1234	0.000241075	0.00246501	UP
ENSG00000175147	TMEM51-AS1	2.12821	0.000246371	0.00251509	UP
ENSG00000169306	IL1RAPL1	5.36872	0.000254477	0.00258617	UP
ENSG00000171346	KRT15	-1.24661	0.000254584	0.00258637	DOWN
ENSG00000188878	FBF1	1.00676	0.000255176	0.00259071	UP
ENSG00000115318	LOXL3	-1.08238	0.000257485	0.00261164	DOWN
ENSG00000247796	MOCS2-DT	1.42915	0.000260167	0.00263544	UP
ENSG00000164588	HCN1	1.54197	0.000279506	0.00281057	UP
ENSG00000145861	C1QTNF2	-1.97094	0.000291387	0.00291794	DOWN
ENSG00000185989	RASA3	-1.21337	0.000297459	0.00297497	DOWN
ENSG00000227331	RPL7AP22	-2.12724	0.000306152	0.00305609	DOWN
ENSG00000156509	FBXO43	1.00085	0.000308853	0.00307874	UP
ENSG00000145911	N4BP3	-1.44342	0.000311723	0.00310286	DOWN
ENSG00000253301	LINC01606	-2.13452	0.00032164	0.00318648	DOWN
ENSG00000242242	NECTIN3-AS1	-2.2302	0.000333786	0.00329542	DOWN
ENSG00000165312	OTUD1	-1.0374	0.000356768	0.00350039	DOWN
ENSG00000259518	LINC01583	-2.02177	0.000357574	0.00350721	DOWN
ENSG00000118017	A4GNT	3.75593	0.000405188	0.00391095	UP
ENSG00000287900	-	1.96062	0.000442157	0.00422893	UP
ENSG00000234928	LINC01659	1.02825	0.000443398	0.00423952	UP
ENSG00000016402	IL20RA	1.15051	0.000445758	0.0042595	UP
ENSG00000282057	-	-3.30996	0.000449682	0.00429179	DOWN
ENSG00000274038	-	-1.64896	0.000452264	0.00431512	DOWN
ENSG00000228038	VN1R51P	2.80181	0.000452988	0.00432073	UP
ENSG00000137561	TTPA	1.22438	0.000455675	0.00434372	UP
ENSG00000163993	S100P	-1.76372	0.000472581	0.00448184	DOWN
ENSG00000118308	IRAG2	2.23897	0.000480228	0.00454343	UP
ENSG00000237330	RNF223	-1.46162	0.000484796	0.00458371	DOWN
ENSG00000147174	GCNA	1.09325	0.000495945	0.00468075	UP
ENSG00000176204	LRRTM4	3.63557	0.000496078	0.00468075	UP
ENSG00000180525	DIP2C-AS1	-1.47261	0.000513637	0.00482333	DOWN
ENSG00000073756	PTGS2	1.64496	0.000522956	0.00490353	UP
ENSG00000230805	-	-2.44617	0.000545786	0.00509385	DOWN
ENSG00000135324	MRAP2	1.63822	0.000552523	0.00515013	UP
ENSG00000288754	-	-1.59078	0.000552695	0.00515021	DOWN
ENSG00000039537	C6	1.16889	0.000573707	0.00531911	UP
ENSG00000164692	COL1A2	1.76301	0.000578506	0.00535746	UP
ENSG00000283154	IQCJ-SCHIP1	-2.03662	0.000593084	0.00547479	DOWN
ENSG00000275395	FCGBP	1.72113	0.000629035	0.00575775	UP
ENSG00000102302	FGD1	1.03843	0.000646009	0.00588918	UP
ENSG00000176244	ACBD7	1.01087	0.000655042	0.00595158	UP
ENSG00000111348	ARHGDIB	-1.07691	0.00067011	0.00607027	DOWN
ENSG00000224739	-	1.1127	0.000740549	0.00663589	UP
ENSG00000198807	PAX9	-1.84684	0.000747079	0.0066868	DOWN
ENSG00000157214	STEAP2	1.31614	0.000759256	0.00678039	UP
ENSG00000170667	RASA4B	1.39234	0.000764778	0.00682584	UP
ENSG00000115295	CLIP4	-2.02969	0.000776058	0.00692064	DOWN
ENSG00000179133	C10orf67	-5.05486	0.000779894	0.00694699	DOWN
ENSG00000227755	-	1.09488	0.000784353	0.00697882	UP
ENSG00000212724	KRTAP2-3	-2.95883	0.000835008	0.0073754	DOWN
ENSG00000086205	FOLH1	1.06613	0.000933032	0.00812286	UP
ENSG00000109705	NKX3-2	1.0713	0.000955733	0.0082953	UP
ENSG00000169067	ACTBL2	-4.04552	0.000981554	0.00848903	DOWN
ENSG00000249207	-	-1.09029	0.000991224	0.00855596	DOWN
ENSG00000272079	-	-1.00152	0.00101126	0.00870057	DOWN
ENSG00000162944	RFTN2	1.28964	0.00106242	0.0090837	UP
ENSG00000196872	CRACDL	1.05129	0.00108586	0.00925903	UP
ENSG00000143816	WNT9A	-2.49631	0.00113864	0.0096413	DOWN
ENSG00000257185	LINC02293	1.09989	0.00120105	0.0101154	UP
ENSG00000066405	CLDN18	1.57848	0.00122232	0.0102808	UP
ENSG00000100628	ASB2	-1.0761	0.00123356	0.0103528	DOWN
ENSG00000146233	CYP39A1	1.18156	0.00123531	0.0103624	UP
ENSG00000129538	RNASE1	2.04555	0.00124365	0.0104268	UP
ENSG00000184557	SOCS3	-2.0097	0.00125167	0.0104857	DOWN
ENSG00000213763	ACTBP2	-1.96953	0.00129546	0.0108152	DOWN
ENSG00000231574	LINC02015	1.13498	0.0013111	0.0109341	UP
ENSG00000163406	SLC15A2	1.28377	0.00132649	0.0110479	UP
ENSG00000275882	IKBKGP1	-1.64063	0.00132733	0.0110519	DOWN
ENSG00000240898	-	-2.41918	0.00135211	0.0112434	DOWN
ENSG00000159714	ZDHHC1	1.44534	0.00135592	0.0112699	UP
ENSG00000241889	-	-1.88618	0.00136181	0.0113032	DOWN
ENSG00000073282	TP63	-1.06204	0.00136946	0.0113607	DOWN
ENSG00000058335	RASGRF1	-1.38883	0.00138061	0.0114382	DOWN
ENSG00000168016	TRANK1	1.15669	0.00145341	0.0119565	UP
ENSG00000178248	FAM230I	1.17645	0.00151686	0.0124234	UP
ENSG00000198237	GUSBP13	2.36288	0.00153733	0.0125681	UP
ENSG00000109181	UGT2B10	1.6751	0.0015685	0.0127931	UP
ENSG00000276168	RN7SL1	-1.22333	0.00160044	0.0130165	DOWN
ENSG00000205670	SMIM11A	1.89534	0.00162433	0.0131788	UP
ENSG00000144057	ST6GAL2	-1.4388	0.00167371	0.0135391	DOWN
ENSG00000114771	AADAC	1.28983	0.00188108	0.0150125	UP
ENSG00000167371	PRRT2	1.82446	0.00189672	0.0151105	UP
ENSG00000154269	ENPP3	1.23815	0.00190627	0.0151732	UP
ENSG00000246922	UBAP1L	1.07003	0.0019257	0.0153104	UP
ENSG00000160870	CYP3A7	2.05867	0.00195573	0.0155257	UP
ENSG00000187867	PALM3	2.28012	0.00205945	0.0162508	UP
ENSG00000255398	HCAR3	-1.09696	0.00207789	0.0163758	DOWN
ENSG00000280441	-	2.05589	0.00208417	0.0164171	UP
ENSG00000249685	-	-1.06376	0.00213796	0.0167947	DOWN
ENSG00000162733	DDR2	-1.22949	0.00216347	0.0169449	DOWN
ENSG00000277117	-	-1.16244	0.00228345	0.0177518	DOWN
ENSG00000166819	PLIN1	3.33458	0.00229585	0.0178438	UP
ENSG00000010404	IDS	-1.04001	0.00231274	0.0179567	DOWN
ENSG00000110243	APOA5	3.01169	0.00231302	0.0179567	UP
ENSG00000114805	PLCH1	1.12399	0.0023438	0.0181404	UP
ENSG00000115844	DLX2	-1.01124	0.00238353	0.0184117	DOWN
ENSG00000204789	ZNF204P	1.39666	0.00239811	0.0184971	UP
ENSG00000168852	TPTE2P5	1.55531	0.00246181	0.0189145	UP
ENSG00000224616	RTCA-AS1	1.24528	0.00248303	0.0190682	UP
ENSG00000167995	BEST1	-1.09213	0.00252977	0.0193846	DOWN
ENSG00000187554	TLR5	3.02787	0.00253937	0.0194534	UP
ENSG00000255145	STX17-DT	1.56015	0.00259647	0.0198331	UP
ENSG00000181444	ZNF467	2.16087	0.00263709	0.020119	UP
ENSG00000182489	XKRX	-2.31489	0.0026424	0.0201546	DOWN
ENSG00000260604	-	-1.43067	0.00266269	0.0202995	DOWN
ENSG00000287709	-	1.48982	0.00267458	0.0203853	UP
ENSG00000189014	SHLD2P3	1.39839	0.00271046	0.020599	UP
ENSG00000168490	PHYHIP	-2.53788	0.00278101	0.021064	DOWN
ENSG00000196188	CTSE	1.36797	0.00280277	0.0211983	UP
ENSG00000196620	UGT2B15	1.10366	0.00283334	0.0214038	UP
ENSG00000101265	RASSF2	-1.14383	0.00288539	0.0217449	DOWN
ENSG00000143595	AQP10	2.28459	0.00290515	0.0218781	UP
ENSG00000242082	SLC5A4-AS1	3.79311	0.00298025	0.0224032	UP
ENSG00000184292	TACSTD2	-2.72519	0.00298662	0.0224418	DOWN
ENSG00000167971	CASKIN1	1.49736	0.00309407	0.0231626	UP
ENSG00000289455	-	2.17965	0.00311566	0.0232854	UP
ENSG00000281404	LINC01176	1.26875	0.00314014	0.0234406	UP
ENSG00000235750	KIAA0040	-2.39626	0.00323321	0.0240356	DOWN
ENSG00000156298	TSPAN7	1.0723	0.00330811	0.0244915	UP
ENSG00000278023	RDM1	1.43442	0.00335305	0.0247893	UP
ENSG00000183807	FAM162B	2.30179	0.00338045	0.0249626	UP
ENSG00000166546	BEAN1	-2.6843	0.00339065	0.0250208	DOWN
ENSG00000108932	SLC16A6	-1.07861	0.00339319	0.0250332	DOWN
ENSG00000261580	ENPP7P13	-1.88957	0.00344825	0.0253682	DOWN
ENSG00000248932	COPB2-DT	1.05082	0.0034872	0.0256248	UP
ENSG00000225431	LINC01671	1.5614	0.00349815	0.0256993	UP
ENSG00000162391	FAM151A	1.82037	0.00351654	0.0258103	UP
ENSG00000225213	-	-4.6969	0.00355483	0.0260425	DOWN
ENSG00000161031	PGLYRP2	1.02078	0.00359414	0.0262698	UP
ENSG00000289488	-	-2.53266	0.00363078	0.0264946	DOWN
ENSG00000267571	-	1.53752	0.00365506	0.0266433	UP
ENSG00000249898	MCPH1-AS1	1.4242	0.003702	0.026927	UP
ENSG00000278834	-	-4.62507	0.00390886	0.0282622	DOWN
ENSG00000251320	-	-2.85442	0.00392788	0.0283671	DOWN
ENSG00000228158	TLE1P1	-1.38974	0.00395828	0.0285671	DOWN
ENSG00000237638	LINC02245	1.01696	0.00396929	0.0286269	UP
ENSG00000288253	-	-1.32509	0.00415842	0.0298474	DOWN
ENSG00000148814	LRRC27	1.04444	0.00422249	0.0302522	UP
ENSG00000008513	ST3GAL1	-1.27032	0.00424666	0.0303978	DOWN
ENSG00000196139	AKR1C3	2.02533	0.00431694	0.0308448	UP
ENSG00000135723	FHOD1	1.03385	0.00433327	0.0309194	UP
ENSG00000164484	TMEM200A	-1.10924	0.00439644	0.0312923	DOWN
ENSG00000272693	-	1.25727	0.00442989	0.0315019	UP
ENSG00000249863	-	1.4657	0.00458541	0.0323887	UP
ENSG00000135480	KRT7	-1.12151	0.00472445	0.0332145	DOWN
ENSG00000261373	VPS9D1-AS1	1.01611	0.00485683	0.0340086	UP
ENSG00000260285	-	1.31821	0.00487198	0.034098	UP
ENSG00000170629	DPY19L2P2	1.08135	0.00500208	0.0348476	UP
ENSG00000183580	FBXL7	1.23015	0.00511121	0.0354903	UP
ENSG00000112293	GPLD1	1.09276	0.00515402	0.035756	UP
ENSG00000159261	CLDN14	1.67757	0.00534142	0.0369423	UP
ENSG00000260742	ITPRID2-DT	-1.69252	0.00537832	0.0371678	DOWN
ENSG00000224520	KRT8P45	-2.44031	0.00539653	0.0372744	DOWN
ENSG00000116396	KCNC4	-1.09652	0.00550764	0.0379752	DOWN
ENSG00000273576	-	1.61262	0.00554166	0.0381764	UP
ENSG00000260423	LINC02367	1.4634	0.00561357	0.0385787	UP
ENSG00000223656	HMGB3P10	4.11478	0.00563897	0.038703	UP
ENSG00000038295	TLL1	-1.68498	0.00567511	0.0389172	DOWN
ENSG00000183281	PLGLB1	1.78582	0.005791	0.0395484	UP
ENSG00000183801	OLFML1	4.60851	0.00584719	0.0398458	UP
ENSG00000197748	CFAP43	1.75923	0.00587273	0.0400026	UP
ENSG00000168404	MLKL	2.57289	0.00594975	0.0404224	UP
ENSG00000225930	LINC02249	-1.1789	0.00609521	0.0413038	DOWN
ENSG00000229334	-	-1.06264	0.00633139	0.0427023	DOWN
ENSG00000234477	-	-1.27561	0.00673691	0.0450041	DOWN
ENSG00000067057	PFKP	-1.18957	0.00692933	0.0460456	DOWN
ENSG00000125966	MMP24	-1.39161	0.00740612	0.0486904	DOWN
ENSG00000289009	-	-1.17434	0.0074824	0.0491407	DOWN
ENSG00000166268	MYRFL	1.38036	0.0075386	0.0494685	UP
ENSG00000090512	FETUB	1.50469	0.0078444	0.0512618	UP
ENSG00000250387	LINC02197	1.11328	0.00817403	0.0530823	UP
ENSG00000100626	GALNT16	1.35314	0.00823061	0.0534202	UP
ENSG00000197140	ADAM32	1.0582	0.00833745	0.0540135	UP
ENSG00000196600	SLC22A25	1.23055	0.00837312	0.0541918	UP
ENSG00000286067	-	-1.33993	0.00837357	0.0541918	DOWN
ENSG00000229950	TFAP2A-AS1	-1.46217	0.00838125	0.0542304	DOWN
ENSG00000213981	-	2.48582	0.00841032	0.0543516	UP
ENSG00000230373	GOLGA6L5P	-1.10073	0.00843833	0.0544991	DOWN
ENSG00000006740	ARHGAP44	1.27232	0.00847713	0.0546761	UP
ENSG00000221953	LINC02897	-1.03061	0.00852216	0.054928	DOWN
ENSG00000127325	BEST3	-1.33591	0.0085326	0.0549675	DOWN
ENSG00000205866	FAM99A	3.44636	0.00862641	0.0554751	UP
ENSG00000180712	LINC02363	2.68769	0.00872448	0.0560258	UP
ENSG00000100399	CHADL	1.30544	0.00881526	0.0565396	UP
ENSG00000229124	VIM-AS1	-1.07814	0.00881755	0.0565428	DOWN
ENSG00000171791	BCL2	-1.58374	0.0088814	0.0568944	DOWN
ENSG00000258768	-	1.0256	0.00903866	0.0577609	UP
ENSG00000256673	-	1.15627	0.00914372	0.0583377	UP
ENSG00000186204	CYP4F12	1.6287	0.00929542	0.059138	UP
ENSG00000136160	EDNRB	1.13189	0.00964514	0.0609937	UP
ENSG00000197191	CYSRT1	1.05253	0.00987531	0.0622867	UP
ENSG00000281005	LINC00921	-2.4372	0.00992704	0.0625504	DOWN
ENSG00000258101	-	2.68134	0.00993216	0.0625702	UP
ENSG00000213424	KRT222	4.36768	0.00997173	0.0627656	UP
ENSG00000159625	DRC7	1.62977	0.0105606	0.0659491	UP
ENSG00000205678	TECRL	3.94549	0.0106206	0.0662717	UP
ENSG00000100276	RASL10A	-1.28051	0.0106378	0.0663658	DOWN
ENSG00000261762	-	-1.17943	0.0106733	0.0665474	DOWN
ENSG00000135437	RDH5	-1.24425	0.0108656	0.0676532	DOWN
ENSG00000283491	-	3.37397	0.0108728	0.0676809	UP
ENSG00000108821	COL1A1	-2.04311	0.0108744	0.0676809	DOWN
ENSG00000287110	-	1.1056	0.0109823	0.0682178	UP
ENSG00000276409	CCL14	1.97326	0.0110454	0.0685366	UP
ENSG00000000971	CFH	1.73501	0.0110684	0.0686312	UP
ENSG00000162366	PDZK1IP1	-2.59932	0.011168	0.0691263	DOWN
ENSG00000183747	ACSM2A	2.92575	0.0111714	0.0691272	UP
ENSG00000152495	CAMK4	1.54272	0.0111725	0.0691272	UP
ENSG00000118804	STBD1	-1.12048	0.0112352	0.0694468	DOWN
ENSG00000224790	-	-1.02456	0.0112648	0.0696163	DOWN
ENSG00000111700	SLCO1B3	2.16176	0.0112998	0.0697911	UP
ENSG00000185915	KLHL34	-1.14773	0.0113468	0.0700407	DOWN
ENSG00000154237	LRRK1	1.33491	0.0113719	0.0701787	UP
ENSG00000130052	STARD8	1.17136	0.0115041	0.0709002	UP
ENSG00000229619	MBNL1-AS1	-1.5336	0.0116	0.0713796	DOWN
ENSG00000247809	NR2F2-AS1	1.89068	0.0117163	0.0719549	UP
ENSG00000228463	-	1.03161	0.0117317	0.0720214	UP
ENSG00000198342	ZNF442	1.0029	0.0117857	0.0722403	UP
ENSG00000214922	HLA-F-AS1	1.56968	0.0118007	0.0723041	UP
ENSG00000224621	-	-2.88391	0.0118479	0.0725509	DOWN
ENSG00000211452	DIO1	1.55369	0.012052	0.0735696	UP
ENSG00000283709	FAM238C	3.45273	0.0121127	0.073857	UP
ENSG00000171766	GATM	1.58103	0.0124086	0.0754039	UP
ENSG00000137731	FXYD2	2.42966	0.0124301	0.0754855	UP
ENSG00000287864	-	1.33747	0.0126485	0.0765904	UP
ENSG00000272417	-	1.93052	0.0126693	0.0766875	UP
ENSG00000196754	S100A2	-1.06126	0.0126842	0.0767552	DOWN
ENSG00000121075	TBX4	1.27641	0.0128619	0.0776296	UP
ENSG00000272512	-	-1.52248	0.0128677	0.0776497	DOWN
ENSG00000221890	NPTXR	1.05496	0.0128928	0.077744	UP
ENSG00000075826	SEC31B	1.79765	0.0130165	0.0784038	UP
ENSG00000249992	TMEM158	-1.67488	0.0131308	0.0789641	DOWN
ENSG00000227906	SNAP25-AS1	1.10548	0.0134391	0.0805276	UP
ENSG00000140511	HAPLN3	2.10582	0.0135001	0.0807751	UP
ENSG00000285517	-	1.91973	0.0135606	0.0810494	UP
ENSG00000229167	-	1.06648	0.0135656	0.0810494	UP
ENSG00000231424	-	1.80751	0.0137464	0.0819634	UP
ENSG00000163075	CFAP221	1.09879	0.014097	0.0837689	UP
ENSG00000249721	-	1.37532	0.0142883	0.0846821	UP
ENSG00000143248	RGS5	1.02512	0.0143019	0.0847409	UP
ENSG00000263513	FAM72C	1.10791	0.0143221	0.0848349	UP
ENSG00000135447	PPP1R1A	1.76701	0.0143412	0.0849318	UP
ENSG00000181856	SLC2A4	1.05863	0.0144433	0.0853517	UP
ENSG00000212901	KRTAP3-1	-1.49177	0.0144894	0.0855363	DOWN
ENSG00000197168	NEK5	1.9331	0.0145384	0.0857611	UP
ENSG00000174912	METTL15P1	1.46864	0.0145711	0.0859021	UP
ENSG00000117598	PLPPR5	1.60216	0.0145773	0.0859021	UP
ENSG00000144488	ESPNL	1.38307	0.0146035	0.0860003	UP
ENSG00000174992	ZG16	1.33876	0.0151222	0.0885423	UP
ENSG00000255774	LINC02747	-3.74882	0.0152954	0.0894069	DOWN
ENSG00000236780	LINC01829	-1.50518	0.0153648	0.0897793	DOWN
ENSG00000249304	-	-2.22004	0.0154517	0.0901704	DOWN
ENSG00000287269	-	-1.29421	0.0155488	0.0906698	DOWN
ENSG00000261794	GOLGA8H	-1.15719	0.015569	0.0907704	DOWN
ENSG00000136689	IL1RN	1.19383	0.0156618	0.0912443	UP
ENSG00000255236	CHKA-DT	1.53721	0.0161668	0.0935986	UP
ENSG00000188580	NKAIN2	1.13528	0.016198	0.09371	UP
ENSG00000186231	KLHL32	1.28615	0.0162237	0.0938068	UP
ENSG00000170458	CD14	1.13327	0.0162451	0.0939137	UP
ENSG00000111834	RSPH4A	1.11286	0.0163204	0.0942622	UP
ENSG00000197085	NPSR1-AS1	1.03231	0.0166191	0.0955684	UP
ENSG00000109846	CRYAB	-1.73175	0.0167046	0.0960238	DOWN
ENSG00000261795	-	3.74567	0.0167171	0.0960258	UP
ENSG00000227376	FTH1P16	-2.31695	0.0167904	0.0963238	DOWN
ENSG00000277196	-	1.27628	0.0168247	0.0964505	UP
ENSG00000110881	ASIC1	2.50375	0.0170356	0.0974998	UP
ENSG00000170917	NUDT6	1.3015	0.0170409	0.0975069	UP
ENSG00000258897	EGLN3-AS1	-3.73892	0.0171414	0.0980166	DOWN
ENSG00000248489	CHD1-DT	1.26764	0.0172953	0.0988252	UP
ENSG00000188687	SLC4A5	1.54459	0.0173477	0.0990885	UP
ENSG00000172828	CES3	2.31487	0.0178746	0.101582	UP
ENSG00000259937	-	-2.47427	0.0179797	0.102125	DOWN
ENSG00000187144	SPATA21	1.71141	0.0180384	0.102315	UP
ENSG00000287534	-	-4.15179	0.0180386	0.102315	DOWN
ENSG00000164136	IL15	-1.75963	0.018209	0.103	DOWN
ENSG00000233937	CTC-338M12.4	-1.19189	0.018506	0.104474	DOWN
ENSG00000141485	SLC13A5	1.66601	0.0185621	0.104734	UP
ENSG00000224945	-	1.80587	0.0185887	0.104847	UP
ENSG00000135205	CCDC146	1.32997	0.0186155	0.104942	UP
ENSG00000180113	TDRD6	1.56373	0.0186307	0.10499	UP
ENSG00000272800	-	1.19287	0.018667	0.105138	UP
ENSG00000154545	MAGED4	-1.29088	0.0187532	0.105567	DOWN
ENSG00000230280	HNRNPA1P59	1.50155	0.0189181	0.106343	UP
ENSG00000167912	-	-1.02989	0.0189382	0.106419	DOWN
ENSG00000286271	-	1.18782	0.0192603	0.107787	UP
ENSG00000288018	-	1.97022	0.0192804	0.10788	UP
ENSG00000277595	-	-3.66442	0.0193181	0.108046	DOWN
ENSG00000243678	NME2	-1.27979	0.0194335	0.108525	DOWN
ENSG00000132854	KANK4	1.20445	0.0198006	0.110321	UP
ENSG00000138378	STAT4	1.2544	0.0198672	0.110596	UP
ENSG00000163141	BNIPL	1.63944	0.0198906	0.110685	UP
ENSG00000179978	NAIPP2	1.02253	0.0199326	0.11086	UP
ENSG00000253203	GUSBP3	1.33311	0.0199663	0.110986	UP
ENSG00000142046	TMEM91	1.05077	0.0200766	0.111503	UP
ENSG00000225328	LINC01594	1.47655	0.0201435	0.111777	UP
ENSG00000182223	ZAR1	-2.11329	0.0204001	0.112931	DOWN
ENSG00000168062	BATF2	1.04107	0.0204646	0.1132	UP
ENSG00000185745	IFIT1	1.45395	0.0205938	0.113795	UP
ENSG00000223638	RFPL4A	-3.12074	0.0208133	0.114847	DOWN
ENSG00000259867	DYNLRB2-AS1	-1.5638	0.0208269	0.114901	DOWN
ENSG00000231519	-	-3.11735	0.0208684	0.11511	DOWN
ENSG00000224093	BCAR3-AS1	1.33511	0.0209065	0.11526	UP
ENSG00000123689	G0S2	1.13971	0.0209564	0.115495	UP
ENSG00000233198	RNF224	1.83601	0.020993	0.115636	UP
ENSG00000156413	FUT6	2.3194	0.021135	0.116336	UP
ENSG00000110200	ANAPC15	-1.01985	0.0211676	0.116476	DOWN
ENSG00000163017	ACTG2	-2.49253	0.0212072	0.116572	DOWN
ENSG00000184611	KCNH7	3.643	0.0212528	0.11674	UP
ENSG00000198569	SLC34A3	1.61285	0.0213068	0.116996	UP
ENSG00000266256	LINC00683	1.72502	0.0217055	0.118747	UP
ENSG00000248479	-	1.68318	0.021866	0.119484	UP
ENSG00000171873	ADRA1D	-1.65542	0.0218736	0.119505	DOWN
ENSG00000229930	-	2.25242	0.0218813	0.119526	UP
ENSG00000187758	ADH1A	2.25179	0.0222601	0.121259	UP
ENSG00000225329	LHFPL3-AS2	1.90445	0.0222967	0.121417	UP
ENSG00000261729	-	-2.69141	0.0223223	0.121472	DOWN
ENSG00000266918	-	2.12723	0.0224996	0.12224	UP
ENSG00000159712	ANKRD18CP	1.65168	0.0225473	0.122464	UP
ENSG00000178776	C5orf46	-1.23117	0.0225863	0.122591	DOWN
ENSG00000279384	-	-1.75965	0.0226532	0.122891	DOWN
ENSG00000267166	-	4.07892	0.022725	0.123238	UP
ENSG00000091482	SMPX	4.07648	0.0228554	0.123783	UP
ENSG00000244513	-	-1.45695	0.0229733	0.124264	DOWN
ENSG00000152763	DNAI4	1.05018	0.0230337	0.124527	UP
ENSG00000227082	LINC02798	4.07224	0.023083	0.124686	UP
ENSG00000259531	-	4.06979	0.0232158	0.125275	UP
ENSG00000275496	-	1.27661	0.0232942	0.125625	UP
ENSG00000280739	EIF1B-AS1	1.15719	0.0232967	0.125625	UP
ENSG00000278817	-	1.1117	0.023394	0.125999	UP
ENSG00000237767	LINC01370	1.46133	0.0234574	0.126276	UP
ENSG00000186564	FOXD2	-2.69721	0.023483	0.126371	DOWN
ENSG00000222236	RNA5SP163	2.69731	0.023574	0.126774	UP
ENSG00000267649	-	1.70399	0.0239752	0.128624	UP
ENSG00000254701	-	4.21725	0.0240412	0.128934	UP
ENSG00000196616	ADH1B	4.06762	0.0243566	0.130404	UP
ENSG00000273294	C1QTNF3-AMACR	4.07469	0.0249353	0.13314	UP
ENSG00000135063	FAM189A2	-2.41625	0.0250793	0.133773	DOWN
ENSG00000275294	LINC02340	2.71516	0.0252302	0.134442	UP
ENSG00000130045	NXNL2	-2.11055	0.025717	0.136643	DOWN
ENSG00000160678	S100A1	-3.03579	0.0257884	0.136999	DOWN
ENSG00000240216	CPHL1P	1.16115	0.0257932	0.137001	UP
ENSG00000134389	CFHR5	1.86507	0.0260256	0.138123	UP
ENSG00000164627	KIF6	1.03151	0.0260626	0.138246	UP
ENSG00000224738	-	-1.36079	0.0264687	0.140023	DOWN
ENSG00000179935	LINC00652	1.94449	0.0265211	0.14023	UP
ENSG00000268996	MAN1B1-DT	-1.00149	0.0268907	0.141851	DOWN
ENSG00000132514	CLEC10A	1.20398	0.0271221	0.142881	UP
ENSG00000204941	PSG5	-3.54177	0.0274675	0.144386	DOWN
ENSG00000283312	-	1.7825	0.0274891	0.144452	UP
ENSG00000250302	LINC01618	-2.16172	0.0277949	0.145816	DOWN
ENSG00000266777	SH3GL1P1	-1.25234	0.0278732	0.146156	DOWN
ENSG00000154252	GAL3ST2	1.43082	0.0280263	0.14681	UP
ENSG00000140682	TGFB1I1	-1.4635	0.0281251	0.147303	DOWN
ENSG00000244564	PRICKLE2-DT	2.65307	0.028217	0.147637	UP
ENSG00000183873	SCN5A	-3.96774	0.028292	0.14798	DOWN
ENSG00000205795	CYS1	-3.52824	0.0287851	0.149888	DOWN
ENSG00000156453	PCDH1	-1.42268	0.0291606	0.151518	DOWN
ENSG00000262580	-	1.01372	0.0293959	0.152489	UP
ENSG00000273226	-	1.34848	0.0294522	0.152731	UP
ENSG00000228709	LINC02575	1.38342	0.0294656	0.152775	UP
ENSG00000167476	JSRP1	-1.13843	0.0295224	0.152994	DOWN
ENSG00000250266	LINC01612	3.05981	0.0296578	0.153595	UP
ENSG00000253559	OSGEPL1-AS1	1.85376	0.029704	0.153708	UP
ENSG00000138109	CYP2C9	1.55683	0.0297395	0.153866	UP
ENSG00000138172	CALHM2	-1.18516	0.0299695	0.154881	DOWN
ENSG00000271013	LRRC37A9P	2.0551	0.0300729	0.155286	UP
ENSG00000173376	NDNF	1.19898	0.030338	0.156398	UP
ENSG00000104883	PEX11G	-1.49538	0.0306787	0.157759	DOWN
ENSG00000140937	CDH11	-1.80083	0.0307134	0.157894	DOWN
ENSG00000102802	MEDAG	-3.53176	0.0307277	0.157942	DOWN
ENSG00000233589	-	3.51929	0.0314039	0.160658	UP
ENSG00000174384	PMS2P6	3.64232	0.0316522	0.161719	UP
ENSG00000197385	ZNF860	-1.1145	0.0318831	0.162633	DOWN
ENSG00000227268	KLLN	1.33628	0.0318932	0.162633	UP
ENSG00000289189	-	-1.33657	0.0320368	0.163208	DOWN
ENSG00000179528	LBX2	1.14706	0.0320543	0.163244	UP
ENSG00000234338	-	1.96168	0.0321055	0.163472	UP
ENSG00000138075	ABCG5	3.53781	0.0323161	0.164391	UP
ENSG00000108878	CACNG1	1.8815	0.0323433	0.164503	UP
ENSG00000223901	-	1.24034	0.0325123	0.16531	UP
ENSG00000251550	-	-1.22258	0.0329031	0.166866	DOWN
ENSG00000259683	-	-1.11519	0.0329486	0.167016	DOWN
ENSG00000288071	-	2.39357	0.0330166	0.16728	UP
ENSG00000093100	-	-1.19425	0.0331932	0.168067	DOWN
ENSG00000244161	FLNB-AS1	-1.57054	0.0334245	0.169075	DOWN
ENSG00000124126	PREX1	2.30394	0.033528	0.169515	UP
ENSG00000241186	TDGF1	1.20209	0.0335919	0.169731	UP
ENSG00000270090	-	-1.75969	0.0337431	0.170304	DOWN
ENSG00000112936	C7	2.3579	0.0342954	0.172697	UP
ENSG00000289123	-	2.93927	0.0343087	0.172702	UP
ENSG00000265666	RARA-AS1	-1.35217	0.0343758	0.172894	DOWN
ENSG00000288675	-	1.45944	0.0343769	0.172894	UP
ENSG00000224417	-	1.01018	0.0343941	0.172936	UP
ENSG00000131634	TMEM204	-3.42485	0.0343963	0.172936	DOWN
ENSG00000228451	SDAD1P1	1.16819	0.0345569	0.173578	UP
ENSG00000095587	TLL2	1.60017	0.0349737	0.175475	UP
ENSG00000214820	MPRIPP1	1.38449	0.0350202	0.17568	UP
ENSG00000132274	TRIM22	2.94057	0.0350881	0.175965	UP
ENSG00000168918	INPP5D	3.90969	0.035148	0.176144	UP
ENSG00000272609	-	3.90969	0.035148	0.176144	UP
ENSG00000146122	DAAM2	-1.12185	0.0353066	0.176695	DOWN
ENSG00000277247	-	-2.94214	0.0354852	0.177315	DOWN
ENSG00000275963	-	3.90419	0.035572	0.177627	UP
ENSG00000260918	-	1.87228	0.0356003	0.177686	UP
ENSG00000120555	SEPTIN7P9	2.55254	0.0356925	0.178045	UP
ENSG00000263276	-	2.55483	0.0358557	0.178706	UP
ENSG00000257335	MGAM	-1.08045	0.035916	0.178978	DOWN
ENSG00000126882	FAM78A	1.17878	0.0359285	0.179012	UP
ENSG00000223842	-	1.88065	0.0359582	0.179132	UP
ENSG00000229212	-	1.51959	0.036035	0.179458	UP
ENSG00000173208	ABCD2	-1.11387	0.0360725	0.179616	DOWN
ENSG00000259727	-	-2.94891	0.0365413	0.181435	DOWN
ENSG00000204876	-	-3.45961	0.0366421	0.18182	DOWN
ENSG00000279168	-	2.63813	0.0367427	0.182176	UP
ENSG00000225413	LINC02557	1.10613	0.0370988	0.183711	UP
ENSG00000233006	MIR3936HG	1.62057	0.0371899	0.184104	UP
ENSG00000286042	LCAL1	-1.5421	0.0372128	0.184159	DOWN
ENSG00000274825	-	1.43779	0.0373398	0.184643	UP
ENSG00000272320	-	2.94059	0.0374343	0.185024	UP
ENSG00000289365	-	-1.25594	0.0375041	0.185281	DOWN
ENSG00000215068	-	1.38205	0.0375538	0.185469	UP
ENSG00000251580	LINC02482	3.40215	0.0376503	0.185887	UP
ENSG00000272472	-	-1.91651	0.0376653	0.185932	DOWN
ENSG00000254428	-	-1.02726	0.0376864	0.185986	DOWN
ENSG00000213071	LPAL2	1.09092	0.0378624	0.1867	UP
ENSG00000231181	-	1.18204	0.0379382	0.187045	UP
ENSG00000139187	KLRG1	1.74075	0.0383449	0.188607	UP
ENSG00000231528	FAM225A	1.53819	0.0383656	0.18865	UP
ENSG00000232618	-	-1.17612	0.0386133	0.189661	DOWN
ENSG00000238934	-	3.40408	0.0387838	0.190409	UP
ENSG00000197893	NRAP	3.40745	0.0388695	0.19071	UP
ENSG00000271367	-	1.829	0.0390439	0.191388	UP
ENSG00000231344	-	-2.51404	0.0390516	0.191396	DOWN
ENSG00000144820	ADGRG7	2.16086	0.0398829	0.194775	UP
ENSG00000143768	LEFTY2	1.11387	0.0402665	0.196253	UP
ENSG00000273297	-	1.35351	0.0402792	0.196254	UP
ENSG00000275793	RIMBP3	1.68114	0.0403312	0.196416	UP
ENSG00000285632	-	1.11276	0.0403392	0.196424	UP
ENSG00000260618	-	1.02288	0.0405799	0.197444	UP
ENSG00000285881	-	-2.5515	0.0406042	0.197532	DOWN
ENSG00000267980	-	1.1577	0.0406886	0.197881	UP
ENSG00000286742	-	-2.867	0.0407927	0.198204	DOWN
ENSG00000289293	-	-1.01365	0.040845	0.198383	DOWN
ENSG00000227811	INKA2-AS1	-3.80842	0.0411104	0.199349	DOWN
ENSG00000223685	LINC00571	-1.08878	0.0414417	0.200679	DOWN
ENSG00000139973	SYT16	-1.53025	0.0415548	0.20104	DOWN
ENSG00000282572	-	-1.94473	0.041634	0.201361	DOWN
ENSG00000235052	-	1.93158	0.0418862	0.202415	UP
ENSG00000250436	LINC02499	3.41124	0.041932	0.202553	UP
ENSG00000180592	SKIDA1	1.28959	0.0421997	0.203628	UP
ENSG00000249715	FER1L5	1.23124	0.0423917	0.20443	UP
ENSG00000143110	C1orf162	1.49779	0.0424279	0.20451	UP
ENSG00000180777	ANKRD30B	1.07597	0.0424446	0.204559	UP
ENSG00000103723	AP3B2	2.86316	0.0428564	0.206229	UP
ENSG00000265194	-	-1.23939	0.0434288	0.208424	DOWN
ENSG00000260645	-	1.76301	0.0442505	0.211488	UP
ENSG00000259354	-	-1.80534	0.0442512	0.211488	DOWN
ENSG00000225893	-	-3.32784	0.0443327	0.211813	DOWN
ENSG00000119917	IFIT3	1.10778	0.0444616	0.212236	UP
ENSG00000264635	-	-3.30706	0.0445871	0.212739	DOWN
ENSG00000232453	LINC02777	1.80851	0.0446253	0.212889	UP
ENSG00000213260	YWHAZP5	-3.30533	0.0446734	0.213086	DOWN
ENSG00000227582	ADGRF5P1	1.00131	0.0447604	0.213436	UP
ENSG00000134258	VTCN1	-1.97411	0.0447825	0.213509	DOWN
ENSG00000230699	-	1.42158	0.0448731	0.213909	UP
ENSG00000232850	PTGES2-AS1	1.58342	0.045116	0.214872	UP
ENSG00000270503	YTHDF2P1	-2.21823	0.0452762	0.21557	DOWN
ENSG00000272008	-	2.20945	0.0452842	0.215575	UP
ENSG00000131142	CCL25	2.88638	0.0453932	0.215964	UP
ENSG00000166592	RRAD	-1.3944	0.0453965	0.215964	DOWN
ENSG00000162068	NTN3	1.36558	0.0454203	0.216012	UP
ENSG00000234840	LINC01239	-1.17459	0.0459251	0.218165	DOWN
ENSG00000117152	RGS4	1.61168	0.0459492	0.218247	UP
ENSG00000238084	-	-3.29577	0.0460531	0.218609	DOWN
ENSG00000069018	TRPC7	1.42277	0.0460878	0.21874	UP
ENSG00000160179	ABCG1	2.44538	0.0466174	0.220622	UP
ENSG00000185053	SGCZ	1.51516	0.046872	0.221595	UP
ENSG00000105808	RASA4	2.23228	0.047009	0.221976	UP
ENSG00000175564	UCP3	1.27623	0.0474514	0.223849	UP
ENSG00000140873	ADAMTS18	-2.03578	0.047498	0.223954	DOWN
ENSG00000254389	RHPN1-AS1	1.18057	0.0475121	0.223963	UP
ENSG00000135298	ADGRB3	2.29748	0.0481863	0.226788	UP
ENSG00000111424	VDR	-1.2247	0.0486629	0.228542	DOWN
ENSG00000271259	-	1.594	0.049023	0.229879	UP
ENSG00000183072	NKX2-5	-1.771	0.0491725	0.230295	DOWN
ENSG00000149922	TBX6	1.06753	0.049175	0.230295	UP
ENSG00000232812	LINC01717	1.76112	0.049287	0.23074	UP
ENSG00000143994	ABHD1	1.70987	0.0493067	0.230783	UP
ENSG00000272733	-	1.70575	0.0493636	0.230881	UP
ENSG00000176842	IRX5	-1.09046	0.0494418	0.231111	DOWN
ENSG00000270882	H4C14	2.43847	0.049442	0.231111	UP
ENSG00000104043	ATP8B4	2.22365	0.0496687	0.231998	UP
ENSG00000243137	PSG4	-1.7955	0.049991	0.2334	DOWN
